# Supplementary material for: The food grade bacterium Lactobacillus helveticus VEL12193 promotes autophagy by releasing membrane vesicles
Source: Cell Commun Signal. 2026 Jan 6;24:85. doi: 10.1186/s12964-025-02616-y (PMC12871000; doi:10.1186/s12964-025-02616-y)
Supplement: Supplementary file 3 — Supplementary Material 3. [file 12964_2025_2616_MOESM3_ESM.xlsx]

## Sheet: Data
Supplementary Table 1: Mass spectrometry-based proteomic characterization of extracellular vesicles of Lactobacillus helveticus.
3 biological replicates were analyzed.
Accession	Protein name	Gene name	Mol. Weight (Da)	Coverage (%)	Number of replicates with quantification	Replicate 1					Replicate 2					Replicate 3
						Pep	SC	SSC	iBAQ	Rank	Pep	SC	SSC	iBAQ	Rank	Pep	SC	SSC	iBAQ	Rank
A0AAN4ULR6_LACHE	Glycosidase	LHEJCM1007_20140	19501	51.91	3	10	67	42	3.28515e+08	1	9	54	39	3.05316e+08	1	12	58	43	3.46202e+08	1		Pep	Number of identified peptides
A0AAN4UID3_LACHE	Peptidoglycan-binding protein	LHEJCM1007_00330	24585	62.77	3	9	42	42	1.09998e+08	8	10	55	55	2.41216e+08	2	10	37	37	2.29476e+08	2		SC	Spectral Counting
A0A2X0PD64_LACHE	Oligopeptide ABC trasporter substrate binding component	appA_2	65344	73.24	3	70	316	83	1.54819e+08	2	67	292	72	1.50746e+08	3	72	246	67	1.52124e+08	3		SSC	Specific Spectral Counting
A0AAJ3YL64_LACHE	PDZ domain-containing protein	DM470_07605	42633	82.81	3	27	134	134	1.29776e+08	5	32	112	112	1.31534e+08	4	33	98	98	1.44815e+08	4		iBAQ	intensity-based absolute quantification
U6F836_LACHE	LytA	LHCIRMBIA104_02290	45232	43.49	3	24	377	4	1.40019e+08	3	25	305	6	1.21248e+08	5	24	259	4	1.22502e+08	6		Rank	Ranking according to decreasing iBAQ values in the sample
A0A223DN06_LACHE	S-layer protein	slpH	46445	68.12	3	36	130	32	1.21782e+08	6	35	118	32	1.20986e+08	6	36	89	27	1.30438e+08	5
A0AAN4UKM9_LACHE	N-acetylmuramidase	LHEJCM1007_08190	45071	62.9	3	36	494	11	1.31713e+08	4	36	365	9	1.09812e+08	7	33	304	9	1.10358e+08	7
A0AAN4UL87_LACHE	Type I glyceraldehyde-3-phosphate dehydrogenase	LHEJCM1007_14520	36573	76.92	3	38	112	112	1.12081e+08	7	31	97	97	1.03971e+08	8	37	89	89	1.0728e+08	8
A0A0D5MIQ1_LACHE	Class A sortase	srtA	25393	55.9	3	29	97	97	1.05548e+08	9	29	70	70	8.17341e+07	11	26	59	59	8.74276e+07	10
A0AAN4UJI3_LACHE	Peptide ABC transporter substrate-binding protein	oppA_3	59436	73.15	3	55	154	142	8.78476e+07	11	55	156	143	8.22572e+07	10	59	128	117	8.93489e+07	9
A0AAN4UJ17_LACHE	Uncharacterized protein	LHEJCM1007_02010	30992	28.47	3	11	35	35	1.01887e+08	10	13	26	26	8.35434e+07	9	14	24	24	7.40229e+07	13
A0A386RD53_LACHE	Lysin	BC335_0788	42856	66.83	3	25	90	84	6.97433e+07	16	21	94	91	7.64477e+07	12	23	71	69	8.042e+07	11
A0AAJ4CWM5_LACHE	BMP family ABC transporter substrate-binding protein	DM470_07850	38024	73.68	3	30	134	102	8.72253e+07	12	26	92	71	5.92871e+07	18	31	89	67	7.6663e+07	12
A0AAN4ULR3_LACHE	Sugar ABC transporter substrate-binding protein	LHEJCM1007_18410	47955	75.52	3	43	109	109	7.45129e+07	14	44	96	96	7.13279e+07	13	50	106	106	7.05105e+07	14
A0A2X0PRS9_LACHE	Surface layer protein	BDKNPLJD_01089	35060	72.01	3	28	87	87	8.12841e+07	13	26	77	77	6.92794e+07	14	27	74	74	6.25432e+07	17
A0A2X0RBM4_LACHE	Uncharacterized protein	BC335_1049	22608	72.77	3	19	82	82	7.21173e+07	15	18	84	84	6.61458e+07	15	21	65	65	6.97969e+07	15
A0A137PYR3_LACHE	Enolase	eno	46753	80.61	3	43	96	96	4.47219e+07	26	48	125	125	6.36694e+07	17	46	97	97	6.95436e+07	16
A0A2X0T3N2_LACHE	Murein DD-endopeptidase MepH	mepH_1	33381	56.45	3	23	48	42	6.10186e+07	18	24	45	39	5.66685e+07	21	23	43	37	5.66256e+07	19
A0AAJ3YKN2_LACHE	Phosphonate ABC transporter substrate-binding protein	DM470_11080	34238	57.61	3	26	80	3	6.34622e+07	17	27	80	4	4.95036e+07	22	27	68	6	6.00435e+07	18
A0AAJ3YKK9_LACHE	Lipoprotein	DM470_09875	35326	53.61	3	20	54	54	5.8964e+07	20	21	52	52	5.76895e+07	19	21	42	42	5.57724e+07	21
A0A0D5MJL0_LACHE	Phosphoglycerate kinase	pgk	42890	91.32	3	41	110	110	4.92627e+07	22	46	122	122	6.38076e+07	16	48	109	109	5.59603e+07	20
A0AAN4UKI6_LACHE	Pyruvate kinase	kpyK	63127	78.1	3	61	190	29	5.63498e+07	21	59	186	39	5.72514e+07	20	63	150	27	4.69659e+07	23
A0AAN4UIP7_LACHE	Foldase protein PrsA	prtM	32723	63.33	3	31	67	67	5.98014e+07	19	28	61	61	4.68248e+07	23	32	56	56	4.35111e+07	26
A0A386RG59_LACHE	Hydrolase	BC335_1990	25730	31.12	3	7	210	201	4.32628e+07	27	6	184	175	3.78967e+07	28	6	107	99	4.74841e+07	22
A0A2X0R983_LACHE	Uncharacterized protein	BDKNPLJD_00480	77495	63.36	3	41	109	109	4.60773e+07	24	38	119	119	4.34963e+07	25	39	85	85	3.88762e+07	28
RS8_LACH4	Small ribosomal subunit protein uS8	rpsH	14546	75	3	18	43	43	3.80786e+07	31	19	52	52	4.23096e+07	26	17	38	38	4.57086e+07	24
A0AAN4ZVK1_LACHE	Uncharacterized protein	LHEJCM1007_06890	61161	73.01	3	51	124	124	4.69309e+07	23	44	102	102	3.77127e+07	29	47	97	97	3.7577e+07	30
A0AAN4UK78_LACHE	50S ribosomal protein L5	rplE	20288	78.89	3	24	59	59	3.96225e+07	29	23	54	54	3.73942e+07	30	23	54	54	4.49939e+07	25
A0A2X0T1D5_LACHE	S-layer protein	slpA_5	42103	63.42	3	33	79	69	4.49953e+07	25	34	73	66	4.15627e+07	27	32	70	65	3.49424e+07	33
RS2_LACH4	Small ribosomal subunit protein uS2	rpsB	28755	91.83	3	30	75	75	4.23934e+07	28	25	71	71	4.56135e+07	24	27	52	52	3.27734e+07	34
A0AAN4ZX51_LACHE	Elongation factor Tu	tuf	43578	74.75	3	30	119	16	3.65732e+07	32	28	80	17	3.66231e+07	33	31	76	16	3.7778e+07	29
PEPQ_LACHE	Xaa-Pro dipeptidase	pepQ	41238	67.93	3	24	82	4	3.24944e+07	33	22	84	4	3.6645e+07	32	23	65	3	3.90937e+07	27
A8YU11_LACH4	DUF1541 domain-containing protein	lhv_0574	19202	55.23	3	13	26	26	3.82581e+07	30	10	21	21	3.23757e+07	35	10	20	20	3.10237e+07	38
A0AAN4ZWB6_LACHE	Triosephosphate isomerase	tpiA	27613	96.43	3	27	62	62	3.17607e+07	34	28	67	67	3.66532e+07	31	29	61	61	3.16004e+07	35
A0A0D5MKE1_LACHE	Aggregation promoting factor surface protein	lysM	13372	46.22	3	6	14	14	2.94713e+07	36	5	13	13	2.76175e+07	41	6	9	9	3.53535e+07	32
A0A2X0R847_LACHE	Manganese-binding lipoprotein MntA	mntA	36019	70.94	3	26	91	91	2.79087e+07	39	25	75	75	2.66659e+07	43	27	73	73	3.59569e+07	31
RS5_LACH4	Small ribosomal subunit protein uS5	rpsE	18008	73.81	3	14	23	23	2.95974e+07	35	15	23	23	2.8268e+07	40	14	22	22	3.15437e+07	36
A0AAJ4CWV3_LACHE	ABC transporter substrate-binding protein	DM470_07550	47798	77.14	3	38	81	20	2.79523e+07	38	36	69	14	2.93283e+07	37	40	70	19	3.10817e+07	37
A0AAN4ZWK4_LACHE	Trigger factor	tig	49488	63.88	3	45	79	79	2.82667e+07	37	43	78	78	2.89509e+07	38	42	72	72	3.07452e+07	39
A0A2X0R857_LACHE	Transcriptional regulator	lytR_1	46124	69.73	3	35	68	68	2.72668e+07	41	35	63	63	3.06525e+07	36	39	59	59	2.73781e+07	40
A0AAN4ZUR5_LACHE	D-alanyl-D-alanine carboxypeptidase	vanY	46770	72.85	3	39	76	76	2.50125e+07	42	39	81	81	2.73766e+07	42	41	74	74	2.64524e+07	41
A0AAN4UJB1_LACHE	Elongation factor G	fusA	76751	72.02	3	62	135	135	2.78677e+07	40	62	136	136	2.41736e+07	44	58	106	106	2.1022e+07	47
A0A2X0SZU1_LACHE	Stress response regulator gls24 homolog	gls14	19584	43.33	3	11	31	31	2.0339e+07	52	13	31	31	2.86617e+07	39	12	22	22	2.10867e+07	46
A0A386RD87_LACHE	Putative surface protein	BC335_0587	35405	41.23	3	14	34	34	2.38377e+07	43	14	28	28	2.10043e+07	50	13	29	29	2.12004e+07	45
RL1_LACH4	Large ribosomal subunit protein uL1	rplA	24775	70.43	3	16	33	33	2.21735e+07	45	15	30	30	2.26741e+07	45	16	26	26	1.98688e+07	48
A0AAN4UIV5_LACHE	Catabolite control protein A	ccpA	37064	83.78	3	36	75	75	2.17702e+07	47	38	79	79	2.14274e+07	49	36	63	63	1.96525e+07	50
A0A9Q5C4X8_LACHE	Autolysin	IMAU30003_00652	45086	54.55	3	30	478	12	2.12422e+07	48	30	350	12	2.17585e+07	46	26	285	6	1.90175e+07	52
RBFA_LACH4	Ribosome-binding factor A	rbfA	13954	35.54	3	6	6	6	4.16246e+06	154	7	8	8	3.2457e+07	34	9	12	12	2.51674e+07	42
A0A2V4F080_LACHE	Lactocepin S-layer protein	BDKNPLJD_02105	18701	47.59	3	11	22	22	2.02208e+07	53	10	19	19	1.90035e+07	54	12	19	19	2.12694e+07	43
A0A2X0RDQ9_LACHE	Uncharacterized protein	BDKNPLJD_02201	6547	47.54	3	4	11	11	1.97878e+07	54	4	7	7	1.9224e+07	51	3	5	5	2.12297e+07	44
A0A1B2ISF1_LACHE	S-ribosylhomocysteine lyase	luxS	17525	76.43	3	14	27	27	2.07022e+07	50	15	33	33	1.91485e+07	52	15	27	27	1.93287e+07	51
A0AAN4UJZ2_LACHE	Uncharacterized protein	LHEJCM1007_10540	28531	35.25	3	11	30	30	1.89336e+07	55	10	30	30	2.15982e+07	47	12	24	24	1.81359e+07	55
A0A2X0PGE6_LACHE	Foldase protein PrsA	prsA_1	33805	77.74	3	27	64	64	2.06565e+07	51	27	56	56	1.73331e+07	57	24	43	43	1.70843e+07	56
A0A2X0RB91_LACHE	Lysin	lysA_2	29412	71.01	3	23	57	1	2.22207e+07	44	19	45	1	1.79304e+07	56	17	30	0	1.4276e+07	65
LDHD_LACHE	D-lactate dehydrogenase		37779	82.2	3	33	77	3	1.28749e+07	68	34	78	2	2.15867e+07	48	33	69	1	1.88384e+07	53
A0A2X0RTV0_LACHE	Uncharacterized protein	BDKNPLJD_01351	26585	63.18	3	21	37	37	1.87981e+07	56	20	41	41	1.5712e+07	62	22	45	44	1.8205e+07	54
A0A386REP0_LACHE	Signal peptidase I	BC335_1015	22190	48.15	3	12	30	30	2.19095e+07	46	11	18	18	1.6432e+07	59	12	20	20	1.3107e+07	69
RL23_LACH4	Large ribosomal subunit protein uL23	rplW	11745	73.27	3	11	18	18	2.08941e+07	49	10	13	13	1.51259e+07	64	10	17	17	1.42809e+07	64
EFTS_LACH4	Elongation factor Ts	tsf	37706	67.45	3	35	81	81	1.46219e+07	65	35	80	80	1.90185e+07	53	41	81	81	1.62043e+07	60
A0AAJ3YNG0_LACHE	DUF4430 domain-containing protein	DM470_02015	15274	41.91	3	10	18	18	1.83879e+07	57	10	13	13	1.32882e+07	73	9	11	11	1.63815e+07	58
A0A2X0R9C1_LACHE	S-layer protein	slpH_3	38026	56.25	3	24	39	39	1.7342e+07	58	20	37	37	1.81607e+07	55	20	37	37	1.24509e+07	72
A0A0D5MHM3_LACHE	UDP-glucose 4-epimerase	galE	36415	86.36	3	31	63	63	1.54183e+07	61	29	64	64	1.58946e+07	61	30	55	55	1.6114e+07	61
RL22_LACH4	Large ribosomal subunit protein uL22	rplV	12800	79.49	3	8	17	17	1.63708e+07	59	8	16	16	1.38662e+07	66	9	13	13	1.68902e+07	57
A0A2X0R735_LACHE	Serine-rich adhesin for platelets	sraP	103979	63.91	3	47	104	104	1.40902e+07	66	44	79	79	1.61732e+07	60	47	91	91	1.58539e+07	63
A0AAN4ZWA4_LACHE	2,3-bisphosphoglycerate-dependent phosphoglycerate mutase	gpmA	26563	69.57	3	15	34	34	1.55448e+07	60	18	39	39	1.45646e+07	65	19	41	41	1.58806e+07	62
A0A2X0PDJ2_LACHE	Glycerophosphodiester phosphodiesterase	glpQ	12687	40	3	3	5	5	1.46444e+07	64	4	7	7	1.38416e+07	67	4	6	6	1.63051e+07	59
A0AAN4UMP3_LACHE	ATP-dependent Clp protease ATP-binding subunit	clpE_2	78713	68.88	3	67	128	128	1.52751e+07	63	66	134	134	1.56208e+07	63	60	98	98	1.31034e+07	70
A0AAN4ZWM8_LACHE	Uncharacterized protein	LHEJCM1007_05260	37425	60.92	3	20	45	5	1.53807e+07	62	20	41	7	1.36709e+07	69	21	41	8	1.34903e+07	66
A0AAJ4CXP3_LACHE	Penicillin-binding protein	DM470_03145	35452	67.2	3	23	44	44	1.27475e+07	69	21	40	40	1.29236e+07	75	20	33	33	1.31669e+07	68
A0A396YK68_LACHE	ribonucleoside-diphosphate reductase	BC335_2080	38259	52.24	3	14	31	31	1.1072e+07	80	14	36	36	1.36294e+07	70	13	34	34	1.34875e+07	67
A0A386RGC7_LACHE	Aminopeptidase	BC335_2069	95795	69.19	3	58	109	109	1.09708e+07	81	58	105	105	1.3499e+07	72	61	104	104	1.26455e+07	71
A0AAJ4CX78_LACHE	CamS family sex pheromone protein	DM470_05795	42094	48.95	3	17	32	4	1.27446e+07	70	15	34	6	1.24825e+07	76	17	30	7	1.17613e+07	75
V6B3V2_LACHE	Proteolysis tag peptide encoded by tmRNA Lacto_helve_CNRZ22 (Fragment)	tmRNA	1136	63.64	2						1	1	1	1.69046e+07	58	1	2	2	1.98372e+07	49
A0A0D5MHF1_LACHE	Alkaline shock protein	ALV80_04275	12745	29.17	3	4	9	9	1.26944e+07	71	4	8	8	1.16507e+07	78	4	6	6	1.21833e+07	73
A0A2X0R993_LACHE	Enoyl-[acyl-carrier-protein] reductase [NADH]	fabI_2	27113	75.79	3	19	31	4	1.39719e+07	67	17	31	1	1.06918e+07	82	17	28	3	1.0897e+07	79
A0A2X0PBJ3_LACHE	Tagatose-6-phosphate kinase	lacC	32886	44.08	3	14	25	25	9.50079e+06	92	15	27	27	1.35665e+07	71	16	31	31	1.16416e+07	76
A0AAJ4CX91_LACHE	ABC transporter substrate-binding protein	DM470_04345	31987	66.08	3	18	28	28	1.25074e+07	73	18	23	23	1.10399e+07	80	21	31	31	1.03138e+07	83
PPAC_LACH4	Probable manganese-dependent inorganic pyrophosphatase	ppaC	34349	72.99	3	26	37	37	1.00207e+07	87	27	41	41	1.37512e+07	68	22	32	32	9.96207e+06	85
A0A1B2IS97_LACHE	3-oxoacyl-[acyl-carrier-protein] synthase 2	fabF	43018	38.88	3	14	19	19	1.19615e+07	75	13	22	22	1.24808e+07	77	13	18	18	9.22071e+06	89
A0A0D5MHR6_LACHE	Surface layer protein A domain-containing protein	BC335_0210	12676	35.59	3	5	6	6	1.13439e+07	77	7	9	9	1.0753e+07	81	6	10	10	1.06982e+07	80
PEPDA_LACHE	Dipeptidase A	pepDA	53513	59.92	3	22	38	38	9.876e+06	88	26	43	43	1.32605e+07	74	27	43	43	9.64991e+06	87
A0AAN4UJM2_LACHE	Penicillin-binding protein	LHEJCM1007_06120	73170	66.96	3	43	66	6	1.18058e+07	76	42	63	5	1.01877e+07	85	46	80	10	1.00661e+07	84
A0AAJ4CWW7_LACHE	Aminotransferase	DM470_07205	42553	56.19	3	19	32	32	9.57741e+06	90	22	38	38	1.12802e+07	79	21	32	32	1.0347e+07	82
A0A2V4EU90_LACHE	L,D-TPase catalytic domain-containing protein	BDKNPLJD_01675	44964	47.88	3	19	28	28	8.54027e+06	99	17	30	30	1.04769e+07	83	18	35	35	1.19939e+07	74
A0AAJ4CXH5_LACHE	Protein DltD	dltD	49711	59.35	3	26	53	53	9.53752e+06	91	27	55	55	9.99246e+06	86	32	54	54	1.11763e+07	77
A0AAN4UJR5_LACHE	Uncharacterized protein	LHEJCM1007_08130	29187	47.55	3	13	25	25	1.09301e+07	82	10	14	14	8.93763e+06	95	11	17	17	1.04961e+07	81
RL14_LACH4	Large ribosomal subunit protein uL14	rplN	13210	65.57	3	12	19	19	1.11344e+07	79	10	14	14	1.0205e+07	84	10	13	13	8.98233e+06	91
A0A2V4FCC8_LACHE	Serine protease	BDKNPLJD_01048	45666	61.8	3	23	37	37	1.21951e+07	74	18	31	31	9.61139e+06	88	20	29	29	8.48734e+06	93
A0A2V4EQG5_LACHE	Uncharacterized protein	IMAU50013_01900	4828	26.09	3	1	6	6	8.88218e+06	97	1	4	4	9.21575e+06	93	2	4	4	1.09763e+07	78
A0AAN4UJ10_LACHE	Uncharacterized protein	LHEJCM1007_03120	33813	48.73	3	11	22	22	1.07188e+07	83	13	25	25	9.50201e+06	90	13	28	28	7.99732e+06	96
A0A2X0PJZ5_LACHE	peptidoglycan glycosyltransferase	ponA	84609	56.13	3	45	80	80	1.00932e+07	86	42	77	77	9.29919e+06	92	41	67	67	8.67623e+06	92
A0A386RC31_LACHE	Phosphate-binding protein	BC335_0364	31639	41.72	3	12	16	16	1.25356e+07	72	10	13	13	7.75768e+06	104	9	18	18	7.07223e+06	104
A0AAJ3YK75_LACHE	Serine hydroxymethyltransferase	glyA	45096	78.35	3	30	39	39	8.01956e+06	101	30	48	48	9.55645e+06	89	32	50	50	9.68779e+06	86
RS15_LACH4	Small ribosomal subunit protein uS15	rpsO	10389	19.1	3	2	4	4	1.04024e+07	84	2	2	2	8.59573e+06	98	2	3	3	7.14061e+06	103
A0A1B2INZ0_LACHE	Cell shape-determining protein MreC	mreC	30046	42.05	3	12	19	19	8.92197e+06	96	12	24	24	9.37116e+06	91	11	16	16	7.74312e+06	100
A0AAN4UL88_LACHE	Peptidase S8	LHEJCM1007_16680	178916	55.83	3	64	105	105	9.33238e+06	94	64	117	117	8.67558e+06	96	65	115	115	7.81387e+06	97
A0AAN4ZXE4_LACHE	Transcriptional regulator	LHEJCM1007_14410	9774	76.92	3	5	7	7	9.36933e+06	93	7	11	11	8.35749e+06	100	7	12	12	7.74528e+06	99
A0A386RCM9_LACHE	S-adenosylmethionine synthase	metK	44053	44.86	3	16	34	34	9.10471e+06	95	17	32	32	6.86337e+06	114	19	35	35	9.05716e+06	90
A0AAJ4CWT5_LACHE	beta-lactamase	DM470_07540	34935	48.73	3	19	29	29	1.01063e+07	85	14	16	16	7.33344e+06	110	19	27	27	7.28494e+06	102
CLPP_LACH4	ATP-dependent Clp protease proteolytic subunit	clpP	21313	48.45	3	10	13	13	4.80797e+06	143	8	14	14	9.68321e+06	87	10	15	15	9.24216e+06	88
RS7_LACH4	Small ribosomal subunit protein uS7	rpsG	17888	76.28	3	14	19	19	8.80437e+06	98	12	15	15	6.78441e+06	115	14	17	17	8.12062e+06	95
A0A2X0RCP9_LACHE	Uncharacterized protein	BDKNPLJD_02227	21779	40.69	3	11	13	13	1.12534e+07	78	9	14	14	5.64556e+06	131	9	11	11	6.6831e+06	110
A0A0D5MJT3_LACHE	Hypoxanthine phosphoribosyltransferase	hprT_1	21339	81.48	3	14	21	21	7.33308e+06	103	15	29	29	8.11666e+06	102	16	22	22	7.66349e+06	101
A0AAN4UK08_LACHE	Amidase	LHEJCM1007_08180	41203	34.16	3	12	23	23	7.76901e+06	102	12	16	16	8.53864e+06	99	12	16	16	6.65779e+06	111
A0A137PV71_LACHE	Phosphonate ABC transporter substrate-binding protein	BC335_0165	34106	45.98	3	17	32	32	8.03308e+06	100	17	32	32	7.05309e+06	112	18	27	27	7.79538e+06	98
A0AAJ3YPL5_LACHE	Fructose-bisphosphate aldolase	DM470_00325	33369	72.28	3	15	20	20	6.54221e+06	109	18	29	29	9.19619e+06	94	21	31	31	7.03283e+06	106
A0A1B2IRF8_LACHE	Cell division protein FtsL	DM470_02930	14728	28	3	5	9	9	6.98055e+06	104	5	10	10	8.64486e+06	97	4	7	7	5.80494e+06	119
A0A0D5MIE2_LACHE	Cell surface protein	ALV80_02715	24816	37.95	3	9	12	12	9.63086e+06	89	7	11	11	6.03261e+06	124	10	12	12	5.67304e+06	122
A0A2X0RC67_LACHE	Uncharacterized protein	BDKNPLJD_02047	28538	35.89	3	7	11	2	6.61311e+06	108	6	9	2	5.99759e+06	125	7	12	3	8.39394e+06	94
A0AAN4ZWB1_LACHE	30S ribosomal protein S1	rpsA	44285	56.82	3	25	41	41	6.97915e+06	105	22	32	32	7.41208e+06	108	27	42	42	6.33721e+06	115
A0A0R2MQT7_LACHE	Large ribosomal subunit protein bL12	rplL	12479	92.5	3	11	19	19	5.69044e+06	128	14	20	20	7.4135e+06	107	11	15	15	6.97511e+06	108
RS6_LACH4	Small ribosomal subunit protein bS6	rpsF	11339	81.63	3	7	12	12	5.06583e+06	137	10	12	12	7.70709e+06	105	8	13	13	6.56617e+06	112
A4UAE8_LACHE	L-lactate dehydrogenase	ldh	33196	77.92	3	18	32	32	5.21199e+06	132	19	34	34	7.13819e+06	111	20	33	33	6.78157e+06	109
A0A2X0T127_LACHE	Biofilm regulatory protein A	brpA	41567	67.75	3	32	48	48	5.47535e+06	130	31	48	48	6.17349e+06	123	31	43	43	7.0096e+06	107
A0A0D5MI41_LACHE	Elongation factor P	efp	20974	30.16	3	7	12	12	4.95405e+06	139	7	13	13	8.29933e+06	101	8	10	10	5.30457e+06	129
DDL_LACH4	D-alanine--D-alanine ligase	ddl	40381	68.06	3	23	40	40	6.6695e+06	106	21	35	35	5.37136e+06	136	21	32	32	6.24307e+06	116
A0AAN4UJ19_LACHE	Malonyl CoA-acyl carrier protein transacylase	fabD	33407	44.59	3	11	14	14	5.06847e+06	136	11	20	20	7.90777e+06	103	10	14	14	5.22198e+06	130
A0A0F7D0L2_LACHE	Ribosome-binding ATPase YchF	ychF	40334	61.48	3	19	28	28	6.05521e+06	118	21	30	30	6.31571e+06	119	21	36	36	5.58949e+06	124
A0AAN4ZW67_LACHE	Phosphoglucomutase	LHEJCM1007_13040	64295	77.18	3	42	63	63	6.11699e+06	117	45	70	70	6.21687e+06	121	43	57	57	5.49137e+06	126
A0A2X0R974_LACHE	Membrane protein	ydgH	127470	36.77	3	31	49	49	6.12383e+06	116	29	49	49	5.22501e+06	140	31	44	44	6.36541e+06	114
A0A2X0PDC8_LACHE	Bacteriocin	BDKNPLJD_01090	39289	34.78	3	9	17	17	5.05645e+06	138	10	20	20	7.49466e+06	106	10	14	14	5.14644e+06	131
A0A0D5MKF8_LACHE	DNA nuclease	IMAU30003_01031	32016	55.28	3	15	23	23	6.36232e+06	112	16	20	20	6.66838e+06	116	12	17	17	4.58142e+06	141
A0A2X0PVE5_LACHE	Biotin carboxylase	accC	50519	62.75	3	23	41	41	6.64386e+06	107	20	33	33	5.55303e+06	132	20	36	36	5.35806e+06	128
RL13_LACH4	Large ribosomal subunit protein uL13	rplM	16513	65.31	3	10	13	13	6.28887e+06	113	10	17	17	5.73806e+06	129	8	10	10	5.51218e+06	125
A0A2X0T1A2_LACHE	Arginine transport system permease protein ArtQ	artQ_2	54645	30.77	3	20	32	32	6.2483e+06	115	16	23	23	5.52101e+06	133	15	23	23	5.73588e+06	121
A0A386RH62_LACHE	Uncharacterized protein	BC335_1987	29108	12.85	3	4	6	6	5.1198e+06	135	3	4	4	6.93019e+06	113	3	5	5	5.4475e+06	127
KAD_LACH4	Adenylate kinase	adk	24458	64.68	3	15	28	28	5.85736e+06	122	14	25	25	5.66463e+06	130	14	18	18	5.9294e+06	118
A0A0D5MI17_LACHE	DNA-binding response regulator	lisR	27368	61.34	3	17	28	28	5.762e+06	126	15	25	25	5.49421e+06	134	15	26	26	6.18708e+06	117
A0A0R2MUJ3_LACHE	Phosphate-specific transport system accessory protein PhoU	phoU	25596	72.89	3	20	40	40	5.7847e+06	123	17	36	36	5.84162e+06	128	14	32	32	5.73613e+06	120
A0AAN4ULC7_LACHE	Uncharacterized protein	LHEJCM1007_18040	10358	34.41	3	4	6	6	6.38797e+06	111	5	7	7	5.90959e+06	126	4	5	5	4.94601e+06	136
A0A2X0R9M2_LACHE	S-layer protein	slpA_2	14111	50.41	3	8	12	8	5.96489e+06	121	10	17	15	6.17823e+06	122	10	15	12	5.09141e+06	133
A4ZH05_LACHE	Inosine-5'-monophosphate dehydrogenase		39679	73.95	3	17	26	4	5.7702e+06	124	19	31	3	6.31909e+06	118	17	24	4	4.98705e+06	134
A0A2X0RKW9_LACHE	Penicillin-binding protein	pbpX_2	37858	70.24	3	17	28	28	5.16486e+06	133	16	24	24	5.24048e+06	139	19	33	33	6.44338e+06	113
A0A2X0PXU0_LACHE	Uncharacterized protein	BDKNPLJD_00964	114541	26.51	3	28	59	59	5.99706e+06	120	27	48	48	5.40957e+06	135	26	46	46	4.98107e+06	135
A0AAN4ZWS7_LACHE	Peptidase M10	LHEJCM1007_20680	26088	61.84	3	10	15	15	5.7531e+06	127	9	12	12	5.3639e+06	137	10	18	18	4.82286e+06	139
A0A396YP87_LACHE	Phosphoglucosamine mutase	glmM	49021	54.22	3	19	27	27	6.03534e+06	119	18	22	22	4.48842e+06	148	16	22	22	4.85719e+06	138
A0A2X0SVM7_LACHE	Competence-specific nuclease	endA_2	35425	45.86	3	13	23	23	5.62121e+06	129	14	22	22	4.89622e+06	143	18	23	23	4.79416e+06	140
A0AAC9EZI1_LACHE	Hydrolase	ALV80_09590	27451	24.81	3	7	50	41	4.07782e+06	155	6	45	36	4.13873e+06	156	6	25	17	7.05923e+06	105
A0A137PT26_LACHE	2,5-diketo-D-gluconic acid reductase	BC335_0067	31464	70.53	3	14	21	21	5.15064e+06	134	15	23	23	5.90723e+06	127	15	21	21	4.07248e+06	148
RL6_LACH4	Large ribosomal subunit protein uL6	rplF	19159	63.07	3	10	14	14	6.47296e+06	110	11	15	15	4.29659e+06	150	9	10	10	4.15216e+06	145
A0A0D5MJ00_LACHE	ATP-dependent protease	hslV	18664	43.1	3	8	10	10	5.27835e+06	131	7	9	9	6.22826e+06	120	8	14	14	3.31241e+06	173
A0AAN4ULQ0_LACHE	Uncharacterized protein	LHEJCM1007_17180	18224	52.8	3	9	12	12	4.60598e+06	147	8	15	15	4.68791e+06	146	10	16	16	5.0958e+06	132
A0A1B2IT94_LACHE	Phosphoenolpyruvate-protein phosphotransferase	ptsI	63807	52.51	3	27	46	46	6.26799e+06	114	26	37	37	4.25988e+06	151	24	28	28	3.85609e+06	156
A0AAN4UJW1_LACHE	Pyridoxamine 5'-phosphate oxidase	LHEJCM1007_05000	13394	72.73	3	8	16	16	5.7642e+06	125	6	11	11	4.94443e+06	142	7	14	14	3.59854e+06	162
GPDA_LACH4	Glycerol-3-phosphate dehydrogenase [NAD(P)+]	gpsA	36593	51.03	3	14	16	16	3.15448e+06	168	17	24	24	5.10517e+06	141	16	27	27	5.66106e+06	123
U6F9Y8_LACHE	Cell separation protein	LHCIRMBIA104_00709	62724	44.2	3	21	34	26	3.67636e+06	160	22	33	26	5.33122e+06	138	21	31	23	4.54814e+06	142
RL10_LACH4	Large ribosomal subunit protein uL10	rplJ	18647	46.47	3	8	12	12	4.2594e+06	153	7	11	11	4.75916e+06	145	5	6	6	4.416e+06	143
A0A137PQ03_LACHE	Uncharacterized protein	BC335_1612	35445	66.77	3	16	25	25	4.44834e+06	148	15	19	19	4.83023e+06	144	17	23	23	3.90941e+06	152
A0A386RES2_LACHE	DegV family protein	BC335_1265	31091	70	3	24	34	34	4.67627e+06	146	23	34	34	4.2114e+06	153	22	31	31	4.1208e+06	146
A0A0D5MH92_LACHE	Ribose-phosphate pyrophosphokinase	prs	35496	48.15	3	17	23	23	4.30602e+06	151	14	22	22	4.23013e+06	152	15	20	20	4.02787e+06	150
A0AAN4UJX2_LACHE	L-lactate dehydrogenase 1	ldh1	35116	62.85	3	13	22	22	4.83873e+06	142	15	18	18	3.87199e+06	159	15	20	20	3.71234e+06	160
A0AAN4ZY79_LACHE	N5-carboxyaminoimidazole ribonucleotide synthase	purK	41892	43.39	3	9	10	10	910824	291	13	17	17	7.36485e+06	109	9	11	11	4.03789e+06	149
DAPH_LACH4	2,3,4,5-tetrahydropyridine-2,6-dicarboxylate N-acetyltransferase	dapH	25256	39.41	3	10	15	15	4.94613e+06	140	10	13	13	3.82249e+06	161	9	10	10	3.35483e+06	172
A0A0D5MJB7_LACHE	Universal stress protein	BC335_1534	16837	72.73	3	10	19	19	3.95696e+06	156	9	15	15	4.14854e+06	155	8	13	13	3.89189e+06	154
A0A386RDT6_LACHE	Branched-chain-amino-acid aminotransferase	BC335_0792	38052	53.96	3	20	24	24	4.3073e+06	150	17	27	27	4.07745e+06	157	18	20	20	3.5972e+06	164
A0A2X0P8V4_LACHE	Leucine--tRNA ligase	leuS	92368	53.11	3	36	56	56	3.29293e+06	167	38	59	59	4.17949e+06	154	39	60	60	4.28821e+06	144
A0AAN4UMK8_LACHE	Amino acid ABC transporter substrate-binding protein	glnH_2	29919	67.65	3	17	27	27	4.80386e+06	144	14	18	18	3.09681e+06	177	16	19	19	3.77559e+06	158
A0A2X0T3V9_LACHE	Surface layer protein A domain-containing protein	BDKNPLJD_02119	15645	46.04	3	6	9	9	3.42325e+06	163	7	8	8	4.38053e+06	149	8	11	11	3.76754e+06	159
A0AAN4UJQ5_LACHE	Peptide ABC transporter substrate-binding protein	oppA_2	60386	63.72	3	33	53	41	4.33159e+06	149	33	53	40	3.41887e+06	170	34	52	41	3.68447e+06	161
RL30_LACH4	Large ribosomal subunit protein uL30	rpmD	6574	59.02	3	3	4	4	2.87923e+06	182	3	3	3	3.51589e+06	165	3	5	5	4.86609e+06	137
A0A1B2IS84_LACHE	DUF4430 domain-containing protein	BC335_2132	26991	28.51	3	9	15	15	4.69008e+06	145	7	10	10	3.30297e+06	171	8	13	13	3.14674e+06	177
A0A0D5MG68_LACHE	Heat-shock protein Hsp20	BC335_0215	17065	90.54	3	11	25	25	3.42419e+06	162	12	20	20	3.72685e+06	162	12	21	21	3.91693e+06	151
RPOA_LACH4	DNA-directed RNA polymerase subunit alpha	rpoA	34989	59.62	3	22	32	32	3.0471e+06	173	20	28	28	4.07244e+06	158	22	27	27	3.83188e+06	157
RS10_LACH4	Small ribosomal subunit protein uS10	rpsJ	11462	59.8	3	5	8	8	3.63829e+06	161	6	6	6	3.02321e+06	182	5	7	7	3.90599e+06	153
A0A2X0R9M9_LACHE	Hydroxymethylglutaryl-CoA synthase	mvaS	42786	43.67	3	13	20	20	3.42251e+06	164	12	19	19	3.42885e+06	169	15	21	21	3.52829e+06	167
A0A2X0PNR8_LACHE	Lipoteichoic acid synthase 2	ltaS2	81916	19.94	3	15	30	30	3.89407e+06	157	12	20	20	2.97124e+06	184	13	27	27	3.48565e+06	168
GATA_LACH4	Glutamyl-tRNA(Gln) amidotransferase subunit A	gatA	51788	55.74	3	33	49	49	4.30407e+06	152	22	35	35	2.71738e+06	192	23	36	36	3.31024e+06	174
A0A137PSP8_LACHE	Methionine aminopeptidase	map	30854	74.91	3	13	22	22	2.79595e+06	183	12	18	18	3.23283e+06	174	13	17	17	4.07683e+06	147
A0AAN4UJS3_LACHE	Uncharacterized protein	LHEJCM1007_08280	13333	63.41	3	4	7	7	2.94993e+06	177	4	5	5	3.25787e+06	173	5	7	7	3.5941e+06	166
RL19_LACH4	Large ribosomal subunit protein bL19	rplS	13057	53.91	3	7	9	9	3.78685e+06	158	7	9	9	2.3371e+06	205	8	14	14	3.59724e+06	163
DNAK_LACH4	Chaperone protein DnaK	dnaK	65701	48.68	3	21	38	38	2.79403e+06	184	25	40	40	3.44069e+06	168	24	43	43	3.45964e+06	169
A0A0D5MHZ3_LACHE	DAK2 domain-containing protein	BC335_0823	59775	49.73	3	21	28	28	2.89948e+06	181	24	35	35	3.48567e+06	167	24	32	32	3.00561e+06	182
A0A2X0T3G5_LACHE	Endonuclease YhcR	yhcR_2	91815	63.69	3	29	45	45	2.97681e+06	175	33	49	49	3.02957e+06	181	35	48	48	3.26413e+06	175
GAL1_LACHE	Galactokinase	galK	43359	35.57	3	9	14	14	1.81844e+06	222	13	15	15	3.54646e+06	164	12	17	17	3.85753e+06	155
A0AAN4ZW73_LACHE	Phosphoglycerate mutase	LHEJCM1007_00310	22107	49.48	3	6	8	8	3.3433e+06	166	8	14	14	3.18807e+06	175	7	10	10	2.69057e+06	193
A0A2V4EM36_LACHE	Carboxylate--amine ligase	ALV80_00870	50378	61.83	3	23	32	32	2.97521e+06	176	22	28	28	3.1496e+06	176	22	26	26	3.03985e+06	181
A0A0R2MVM0_LACHE	Glucose-6-phosphate isomerase	pgi	49593	45.74	3	18	28	28	4.88546e+06	141	17	24	24	1.932e+06	227	16	23	23	2.32489e+06	203
A0A6A7K3P7_LACHE	Proline iminopeptidase	GDZ32_10460	35041	52.96	3	11	16	16	2.73137e+06	191	11	14	14	2.73703e+06	191	15	18	18	3.59564e+06	165
PEPO_LACHE	Neutral endopeptidase	pepO	73537	72.02	3	36	61	61	3.06064e+06	172	35	57	57	2.82289e+06	187	35	50	50	3.10741e+06	179
A0A0D5MKI8_LACHE	Spermidine putrescine ABC transport substrate-binding protein PotD	potD	41102	22.69	3	7	7	7	2.92133e+06	179	7	11	11	3.06821e+06	179	7	8	8	2.99128e+06	183
A0AAN4UMC8_LACHE	UPF0210 protein	LHEJCM1007_18400	46958	37.36	3	14	19	19	3.38501e+06	165	15	18	18	3.49445e+06	166	12	14	14	2.04247e+06	212
A0AAN4ZX63_LACHE	X-Pro dipeptidase	pepP	41026	64.5	3	23	28	28	2.74101e+06	189	25	35	35	3.30079e+06	172	23	29	29	2.68822e+06	194
A0AAN4UMA8_LACHE	Uncharacterized protein	LHEJCM1007_21710	17719	49.38	3	5	7	7	3.12895e+06	170	7	9	9	2.75575e+06	190	7	9	9	2.76161e+06	192
A0A0D5MID1_LACHE	Class I SAM-dependent methyltransferase	BC335_0861	45176	44.02	3	14	17	17	2.42937e+06	200	17	19	19	3.8459e+06	160	13	14	14	2.31838e+06	204
A0AAN4UM76_LACHE	Aspartate-semialdehyde dehydrogenase	asd	38683	56.25	3	19	22	22	3.09355e+06	171	12	17	17	2.6176e+06	196	12	13	13	2.87351e+06	184
UPP_LACH4	Uracil phosphoribosyltransferase	upp	22786	66.03	3	13	15	15	2.77018e+06	188	13	23	23	3.09681e+06	178	10	18	18	2.60576e+06	196
A0A2V4EY68_LACHE	Amino acid ABC transporter substrate-binding protein	glnH_2	29805	51.84	3	14	16	16	2.54443e+06	197	12	16	16	3.04768e+06	180	13	21	21	2.78635e+06	190
A0AAJ3YM79_LACHE	Diacylglycerol kinase	DM470_05775	33308	33.66	3	11	13	13	3.14019e+06	169	8	11	11	2.70556e+06	194	8	10	10	2.44078e+06	200
A0A386RF46_LACHE	Penicillin-binding protein 2B	BC335_1481	63617	43.5	3	19	28	28	2.6615e+06	193	21	27	27	2.59841e+06	197	25	32	32	2.81206e+06	187
APT_LACH4	Adenine phosphoribosyltransferase	apt	19290	75.43	3	11	17	17	1.83645e+06	220	10	18	18	2.76914e+06	189	10	18	18	3.38261e+06	171
A0A0D5MLD6_LACHE	Cystathionine beta-lyase	cblB	43063	47.72	3	12	16	16	1.8811e+06	217	12	18	18	2.99989e+06	183	16	21	21	3.07759e+06	180
A0A2X0T116_LACHE	Asparagine--tRNA ligase	asnS	50231	46.06	3	18	28	28	3.00578e+06	174	18	25	25	2.50478e+06	199	15	21	21	2.4449e+06	199
A0A6A7JYZ7_LACHE	Glutamine--fructose-6-phosphate aminotransferase [isomerizing]	glmS	66100	64.68	3	24	38	38	2.24449e+06	205	29	51	51	2.88427e+06	186	31	47	47	2.80903e+06	189
A0AAN4ZX14_LACHE	Pyruvate, phosphate dikinase regulatory protein	LHEJCM1007_09310	31381	54.68	3	13	21	21	2.46405e+06	199	13	23	23	2.57431e+06	198	14	22	22	2.77756e+06	191
A0A0D5MJV2_LACHE	Ribokinase	rbsK	32802	62.66	3	11	19	19	1.61031e+06	234	13	18	18	2.63593e+06	195	13	17	17	3.4505e+06	170
PYRG_LACH4	CTP synthase	pyrG	60527	53.99	3	25	36	36	2.78409e+06	186	21	33	33	2.16469e+06	214	20	26	26	2.66083e+06	195
A0A0D5MI18_LACHE	Orotidine 5'-phosphate decarboxylase	pyrF	25232	73.93	3	9	12	12	1.94993e+06	214	11	13	13	2.47426e+06	202	11	16	16	2.83122e+06	186
A0AAN4ZWY7_LACHE	Lysine--tRNA ligase	lysS	59625	59.3	3	27	35	35	2.78333e+06	187	24	30	30	2.77962e+06	188	25	31	31	1.6832e+06	233
A0AAN4UK29_LACHE	Uncharacterized protein	yycI	31303	47.81	3	11	12	12	2.52402e+06	198	10	14	14	2.21406e+06	210	12	15	15	2.36492e+06	202
RL17_LACH4	Large ribosomal subunit protein bL17	rplQ	14366	43.31	3	6	10	10	2.15023e+06	207	6	9	9	2.38794e+06	203	9	12	12	2.51869e+06	197
A0A2X0PKB4_LACHE	Uncharacterized protein	BDKNPLJD_02276	18824	38.55	3	4	4	4	2.01385e+06	212	4	5	5	1.74728e+06	237	5	7	7	3.24482e+06	176
A0A6A7K362_LACHE	Uncharacterized protein	GDZ32_09220	10592	41.05	3	4	4	4	2.67197e+06	192	3	6	6	2.08159e+06	219	4	6	6	2.10256e+06	210
U6FDA5_LACHE	Cell surface hydrolase	LHCIRMBIA104_01952	34619	33.44	3	10	13	1	2.38691e+06	202	8	12	1	2.17936e+06	213	11	13	1	2.28789e+06	206
A8YX17_LACH4	N-acetylmuramidase	lhv_0190	45182	49.39	3	32	459	2	2.7847e+06	185	32	335	2	2.21556e+06	209	29	284	1	1.77463e+06	226
A0AAJ3YP03_LACHE	Thioredoxin reductase	trxB	34320	37.14	3	12	15	15	2.92862e+06	178	12	18	18	2.16068e+06	215	13	19	19	1.64359e+06	238
A0AAN4UJT8_LACHE	Uncharacterized protein	LHEJCM1007_04700	28068	33.47	3	6	9	9	2.36278e+06	203	6	8	8	2.22804e+06	208	7	9	9	2.05929e+06	211
A0A0F7H4H1_LACHE	Phosphate acetyltransferase	eutD	35451	65.96	3	14	17	17	2.91205e+06	180	14	18	18	2.05094e+06	220	15	22	22	1.6714e+06	235
A0AAJ3YN96_LACHE	Surface layer protein A domain-containing protein	DM470_00815	12119	44.74	3	4	4	4	2.5504e+06	196	5	6	6	2.18985e+06	212	6	6	6	1.88058e+06	218
A0A2X0RBZ4_LACHE	C5a peptidase	prtP_2	217779	47.59	3	75	99	99	2.40436e+06	201	71	98	98	2.26297e+06	207	73	98	98	1.77748e+06	225
A0A3Q8SQ47_LACHE	Glycosyltransferase	LH5_01173	21254	4.44	1						1	1	1	6.44441e+06	117
A0A1B2ISG7_LACHE	NADPH-dependent FMN reductase domain-containing protein	BC335_2053	19783	37.99	3	5	5	5	1.45112e+06	248	6	6	6	2.5041e+06	200	5	5	5	2.41501e+06	201
A0AAN4ZX43_LACHE	Uncharacterized protein	LHEJCM1007_17100	20267	49.19	3	7	9	9	2.05409e+06	209	7	7	7	1.7299e+06	239	8	9	9	2.46455e+06	198
A0AAJ4CWX0_LACHE	N-acetylmuramidase	acmA	24876	40.47	3	7	11	11	2.17946e+06	206	6	8	8	2.28802e+06	206	7	9	9	1.74355e+06	227
A0A0D5MJT1_LACHE	Oxidoreductase	BC335_2052	20002	69.23	3	5	5	5	461794	345	8	10	10	4.55185e+06	147	6	8	8	1.13795e+06	270
A0AAN4UIZ8_LACHE	Aminotransferase	nifS	42537	55.96	3	20	26	26	2.73401e+06	190	15	21	21	1.99623e+06	222	12	16	16	1.28827e+06	257
A0A0R2MY70_LACHE	Large ribosomal subunit protein uL18	rplR	13000	29.41	3	2	4	4	1.97104e+06	213	4	5	5	2.10818e+06	217	3	4	4	1.92455e+06	216
A0AAN4ZX28_LACHE	Surface exclusion protein	LHEJCM1007_00320	39430	43.68	3	11	17	17	1.10157e+06	274	13	21	21	2.08854e+06	218	13	21	21	2.81124e+06	188
A0A137PTE6_LACHE	Cell division protein DivIB	divIB	31827	31.93	3	7	11	11	2.04798e+06	210	8	9	9	1.9001e+06	228	7	12	12	2.0315e+06	213
A0A386RD61_LACHE	Alkaline-shock protein	BC335_0798	15420	33.33	3	4	4	4	1.56835e+06	237	6	8	8	2.36973e+06	204	6	7	7	1.99005e+06	214
A0A386RBN6_LACHE	YycH-like protein	BC335_0103	51977	23.61	3	7	8	8	3.68469e+06	159	6	7	7	980178	282	7	10	10	1.19854e+06	266
A0A0R2M8K3_LACHE	Aminopeptidase	DM470_07730	57160	51.59	3	18	27	27	2.55509e+06	195	19	24	24	1.6312e+06	241	17	25	25	1.64186e+06	239
A0A1B2IQK2_LACHE	Ribosomal silencing factor RsfS	rsfS	13177	41.74	3	3	4	4	1.6078e+06	235	4	5	5	1.35192e+06	254	5	7	7	2.84614e+06	185
PLSX_LACH4	Phosphate acyltransferase	plsX	35917	78.08	3	14	18	18	1.46497e+06	247	15	22	22	1.9948e+06	223	17	23	23	2.31176e+06	205
A0A0F7H4Y3_LACHE	Cytidylate kinase	cmk	24734	48.66	3	6	8	8	1.92185e+06	215	6	7	7	2.13875e+06	216	7	8	8	1.67705e+06	234
RL29_LACH4	Large ribosomal subunit protein uL29	rpmC	7638	35.38	3	2	2	2	1.81413e+06	223	2	2	2	2.88992e+06	185	2	2	2	1.0152e+06	280
U6FBT3_LACHE	ADP-ribose pyrophosphatase	LHCIRMBIA104_01450	21665	80.95	3	10	12	12	1.4727e+06	245	12	14	14	2.48999e+06	201	13	15	15	1.73812e+06	228
A0A0D5MIG9_LACHE	Diadenosine tetraphosphate hydrolase	BC335_0560	16627	71.03	3	9	13	13	1.91811e+06	216	8	9	9	1.60324e+06	242	8	12	12	2.16884e+06	209
A0A0D5MGY2_LACHE	Small ribosomal subunit protein uS3	rpsC	25136	46.88	3	10	18	18	2.57072e+06	194	9	11	11	1.80636e+06	234	9	11	11	1.2862e+06	258
A0A386RH90_LACHE	Acyl carrier protein	acpP_2	9314	21.25	3	2	3	3	772456	305	2	3	3	1.73899e+06	238	2	5	5	3.12917e+06	178
RS4_LACH4	Small ribosomal subunit protein uS4	rpsD	23387	47.78	3	8	11	2	2.30359e+06	204	8	13	3	1.33147e+06	256	9	11	1	1.96028e+06	215
A0A386RH14_LACHE	Protein NrdI	nrdI	15402	57.45	3	3	5	5	1.11332e+06	272	4	6	6	2.71297e+06	193	5	6	6	1.70575e+06	231
A0A2X0PA71_LACHE	3-oxoacyl-ACP reductase	fabG_1	25877	41.56	3	6	7	7	2.07005e+06	208	7	9	9	1.99871e+06	221	7	9	9	1.37522e+06	252
A0A2V4EPR3_LACHE	Penicillin-binding protein	pbpX_6	41422	49.18	3	14	17	17	1.70111e+06	230	17	23	23	1.81529e+06	232	16	20	20	1.86418e+06	219
A0A2X0Q3U0_LACHE	Transcriptional regulator	lytR_2	40385	45.89	3	12	14	14	1.80805e+06	224	10	12	12	1.74879e+06	236	13	15	15	1.82002e+06	223
A0A0R2MQS8_LACHE	Large ribosomal subunit protein uL11	rplK	15016	43.97	3	6	6	6	1.14294e+06	270	7	9	9	1.95653e+06	225	7	10	10	2.18002e+06	208
A0A386RBS1_LACHE	Ribose-phosphate pyrophosphokinase	BC335_0147	36428	43.29	3	10	17	17	1.78717e+06	226	10	14	14	1.59629e+06	243	10	13	13	1.84814e+06	221
A0A0D5MHV5_LACHE	N5-carboxyaminoimidazole ribonucleotide mutase	purE	17238	20.99	3	3	4	4	701013	316	3	6	6	3.62162e+06	163	2	4	4	844895	294
A0A2X0RBE4_LACHE	2-succinyl-6-hydroxy-2,4-cyclohexadiene-1-carboxy late synthase	menH_2	27804	51.39	3	8	10	10	1.44038e+06	251	9	12	12	1.7138e+06	240	9	13	13	1.90838e+06	217
CH60_LACHE	Chaperonin GroEL	groEL	57638	42.22	3	17	20	20	1.37366e+06	257	18	23	23	2.19056e+06	211	18	20	20	1.35116e+06	254
A0AAN4UJD7_LACHE	Adenosylcobalamin-dependent ribonucleoside-triphosphate reductase	rtpR	83201	44.22	3	25	32	32	1.83984e+06	219	23	28	28	1.80765e+06	233	19	31	31	1.26285e+06	262
A0A2V4EKL3_LACHE	Carnosinase	pepV	51518	61.88	3	13	23	23	1.23216e+06	264	18	25	25	1.98072e+06	224	17	21	21	1.667e+06	236
RL4_LACH4	Large ribosomal subunit protein uL4	rplD	22485	42.44	3	7	10	10	1.79382e+06	225	7	12	12	1.32594e+06	257	7	10	10	1.72779e+06	229
A0A0D5MHQ9_LACHE	Glycine--tRNA ligase alpha subunit	glyQ	35082	60	3	13	16	16	1.49287e+06	243	14	19	19	1.85302e+06	229	11	16	16	1.48941e+06	245
A0A0D5MFW1_LACHE	Iron-sulfur cluster biosynthesis family protein	BC335_0118	14621	21.64	3	1	1	1	1.1456e+06	269	1	2	2	1.42636e+06	250	2	3	3	2.23645e+06	207
RL21_LACH4	Large ribosomal subunit protein bL21	rplU	11357	20.39	3	1	3	3	1.37257e+06	258	2	3	3	1.4847e+06	247	2	3	3	1.82805e+06	222
RS13_LACH4	Small ribosomal subunit protein uS13	rpsM	13193	43.1	3	4	4	4	1.4224e+06	254	6	6	6	1.83031e+06	231	8	9	9	1.39755e+06	250
A0A2V4FEL2_LACHE	Predicted membrane protein	BDKNPLJD_01005	48456	32.86	3	17	23	23	2.03088e+06	211	9	13	13	1.18936e+06	269	13	19	19	1.3231e+06	255
A0A2X0QYY1_LACHE	S-layer protein	BDKNPLJD_01248	19461	54.55	3	7	8	8	1.5296e+06	240	6	8	8	1.57003e+06	245	7	10	10	1.44106e+06	248
A0A0D5MJ54_LACHE	adenosylhomocysteine nucleosidase	mtnN	25165	22.51	3	6	8	8	1.7101e+06	229	3	3	3	1.2432e+06	265	4	4	4	1.56577e+06	240
A0A2V4ENP2_LACHE	Aldose 1-epimerase family protein	ALV80_06135	34647	54.85	3	10	14	14	1.42569e+06	253	12	15	15	1.35869e+06	253	12	20	20	1.72223e+06	230
A0A0D5MIJ1_LACHE	MacB-like periplasmic core domain-containing protein	BC335_1017	38026	20.18	3	6	7	7	1.82008e+06	221	6	6	6	1.30629e+06	261	6	6	6	1.35797e+06	253
A0AAJ4CX47_LACHE	Amino acid ABC transporter ATP-binding protein	DM470_04350	28387	47.97	3	7	9	9	1.40927e+06	255	12	13	13	1.56112e+06	246	11	12	12	1.50736e+06	243
RS19_LACH4	Small ribosomal subunit protein uS19	rpsS	10405	35.48	3	3	3	3	1.35329e+06	260	3	4	4	1.85297e+06	230	2	2	2	1.2675e+06	261
U6FC37_LACHE	Transcription termination/antitermination protein NusA	nusA	43650	65.39	3	14	21	21	1.18456e+06	267	15	24	24	1.58255e+06	244	16	25	25	1.69528e+06	232
A0AAJ3YLL7_LACHE	5-methyltetrahydropteroyltriglutamate--homocysteine methyltransferase	metE	87366	54.66	3	30	43	43	1.49893e+06	242	32	42	42	1.34377e+06	255	36	50	50	1.55168e+06	241
A0A2X0RCU4_LACHE	DegV domain-containing protein	BDKNPLJD_01870	32736	41.98	3	9	11	11	1.49178e+06	244	7	9	9	1.18598e+06	270	9	13	13	1.64412e+06	237
A0A2X0PST3_LACHE	Beta-propeller domain of methanol dehydrogenase type	BDKNPLJD_01239	24778	25.82	3	5	7	7	1.59029e+06	236	5	5	5	1.26954e+06	264	5	6	6	1.41434e+06	249
A0AAN4UJT4_LACHE	DNA polymerase III subunit beta	dnaN	41677	55.85	3	16	19	19	1.72005e+06	227	15	17	17	1.08218e+06	278	15	20	20	1.39112e+06	251
A0A2X0PXK6_LACHE	Tyrosine-protein kinase CpsD	ywqD	28830	20.61	3	6	6	6	1.64513e+06	233	4	5	5	1.38971e+06	251	4	6	6	1.1459e+06	268
DEF_LACH4	Peptide deformylase	def	20661	46.2	3	6	9	9	1.24096e+06	262	6	10	10	1.7858e+06	235	4	6	6	1.04399e+06	276
A0A2V4ESE7_LACHE	O-acetyltransferaseOatA	oatA	74089	18.54	3	7	10	10	1.19856e+06	265	10	11	11	1.36209e+06	252	12	16	16	1.48004e+06	246
A0A2X0Q0T0_LACHE	Serine--tRNA ligase	serS	49463	61.15	3	17	29	29	1.44681e+06	250	15	20	20	1.27457e+06	263	19	29	29	1.2248e+06	264
A0AAN4UM75_LACHE	ABC-F family ATPase	LHEJCM1007_19730	60905	39.63	3	16	20	20	1.15212e+06	268	15	22	22	1.2249e+06	267	15	21	21	1.4625e+06	247
MURC_LACH4	UDP-N-acetylmuramate--L-alanine ligase	murC	49090	51.03	3	17	24	24	1.67286e+06	232	12	18	18	1.18416e+06	271	18	22	22	963887	284
A0A0D5MK94_LACHE	Aspartyl/glutamyl-tRNA(Asn/Gln) amidotransferase subunit B	gatB	53806	51.68	3	18	24	24	1.86262e+06	218	11	12	12	1.04978e+06	279	14	18	18	904052	288
A0AAN4ZXK7_LACHE	Uncharacterized protein	LHEJCM1007_08120	27939	33.07	3	7	8	8	1.71921e+06	228	8	8	8	1.19467e+06	268	8	9	9	901305	289
A0A0D5MGR6_LACHE	Endopeptidase O3 PepO3	pepO_3	73071	58.27	3	26	30	28	1.00193e+06	282	28	38	35	1.47037e+06	249	24	31	29	1.30551e+06	256
A0A0D5MKW0_LACHE	DNA-binding response regulator	BC335_2038	25448	35.09	3	6	10	10	1.40031e+06	256	6	8	8	1.11869e+06	275	7	10	10	1.22814e+06	263
A0A0D5MJZ9_LACHE	DUF1149 family protein	ALV80_07800	14708	34.88	3	2	2	2	887859	294	3	4	4	1.95515e+06	226	3	3	3	897128	291
A0AAN4UKU9_LACHE	ATP-dependent 6-phosphofructokinase	pfkA	34325	48.44	3	13	16	16	1.52059e+06	241	9	14	14	995819	281	10	11	11	1.17956e+06	267
A0A9Q5C1K3_LACHE	Hydroxymethylpyrimidine/phosphomethylpyrimidine kinase	ALV80_10345	29497	55.19	3	7	8	8	1.44941e+06	249	6	6	6	678612	312	9	13	13	1.53167e+06	242
A0A2I6BK78_LACHE	Uncharacterized protein	IMAU50013_00024	52105	62.5	3	21	22	22	1.428e+06	252	19	26	26	1.1305e+06	274	19	22	22	1.07732e+06	273
A0AAN4UJ74_LACHE	Phosphoglycerol transferase	LHEJCM1007_04130	78326	29.05	3	18	22	22	1.46581e+06	246	15	21	21	1.14065e+06	273	15	17	17	991937	283
HSLO_LACH4	33 kDa chaperonin	hslO	32090	44.26	3	9	11	11	1.53083e+06	239	8	12	12	1.30817e+06	260	7	8	8	697377	306
A0A0D5MH01_LACHE	Probable DNA-directed RNA polymerase subunit delta	rpoE	21193	19.46	3	3	3	3	1.04231e+06	278	3	4	4	1.3184e+06	259	3	3	3	1.13873e+06	269
A0A0D5MIY8_LACHE	N utilization substance protein B	nusB	14685	57.69	3	4	4	4	1.08461e+06	277	5	5	5	1.15779e+06	272	4	5	5	1.2209e+06	265
A0A137PTB0_LACHE	Glutamine synthetase	glnA	50591	32.13	3	8	9	9	917609	290	9	12	12	1.48332e+06	248	9	11	11	1.06099e+06	275
A0A386RBH5_LACHE	Large ribosomal subunit protein bL9	rplI	16959	54.3	3	7	9	9	1.35991e+06	259	6	8	8	963297	286	6	10	10	1.07461e+06	274
A0A2X0R8K4_LACHE	Uncharacterized protein	BDKNPLJD_00216	16212	57.82	3	5	9	9	908094	292	4	5	5	501765	337	6	7	7	1.85965e+06	220
A0AAN4ZVW9_LACHE	tRNA (Adenosine(37)-N6)-threonylcarbamoyltransferase complex dimerization subunit type 1 TsaB	LHEJCM1007_04200	27166	45.49	3	4	7	7	825442	300	7	7	7	1.11215e+06	276	9	12	12	1.27232e+06	260
A0A0R2MJJ6_LACHE	Alanine racemase	alr	41634	32.18	3	6	7	7	964537	285	8	10	10	1.29528e+06	262	4	4	4	899156	290
A0A2X0PDV8_LACHE	Membrane protein	BDKNPLJD_00835	67098	19.57	3	10	16	16	1.29892e+06	261	5	7	7	792589	302	8	12	12	1.03735e+06	277
A0A0D5MIG7_LACHE	DNA starvation/stationary phase protection protein	dps1	17803	72.26	3	6	15	15	1.23723e+06	263	5	6	6	372671	355	8	16	16	1.49008e+06	244
A0A2X0PKC8_LACHE	Aminotransferase	patA_3	43376	41.37	3	13	14	14	734099	311	18	21	21	1.23117e+06	266	13	13	13	1.07853e+06	272
A0AAN4UJ63_LACHE	ABC transporter	LHEJCM1007_02760	33538	40.53	3	9	11	11	1.19314e+06	266	8	8	8	807293	298	9	9	9	1.00522e+06	281
A0A2X0T1T7_LACHE	D-alanine--D-alanyl carrier protein ligase	dltA	56901	44.25	3	15	18	6	852153	297	15	23	8	939094	289	15	27	12	1.10676e+06	271
A0A0D5MJ45_LACHE	Large ribosomal subunit assembly factor BipA	typA	68573	27.69	3	14	21	21	1.08838e+06	275	13	17	17	804645	299	12	18	18	998612	282
A0A0D5MFL7_LACHE	6-phosphogluconate dehydrogenase, decarboxylating	BC335_2287	52176	50.75	3	19	27	27	1.10473e+06	273	14	18	18	840076	294	15	18	18	813446	298
TYSY_LACH4	Thymidylate synthase	thyA	36882	51.89	3	15	17	17	1.12398e+06	271	12	13	13	807798	297	10	11	11	802796	299
A0AAN4ZX60_LACHE	Isoleucine--tRNA ligase	ileS	106196	46.93	3	30	37	37	1.08543e+06	276	29	33	33	1.08457e+06	277	23	27	27	558820	321
SYGB_LACH4	Glycine--tRNA ligase beta subunit	glyS	78504	38.86	3	20	24	24	946088	287	19	21	21	941913	287	21	26	26	822086	296
A0A2X0PFE4_LACHE	Methylenetetrahydrofolate--tRNA-(uracil-5-)-methyltransferase TrmFO	trmFO	48183	45.89	3	13	17	17	971196	284	11	11	11	940359	288	13	14	14	765948	300
A0A2V4EKB5_LACHE	Threonine--tRNA ligase	thrS	73635	47.36	3	22	28	28	832737	299	18	24	24	846321	293	23	29	29	922680	286
ATPB_LACH4	ATP synthase subunit beta	atpD	52209	54.91	3	17	18	18	848729	298	16	20	20	1.00237e+06	280	11	11	11	704790	305
A0A6A7JZY4_LACHE	Translation initiation factor IF-3	infC	20036	46.33	3	6	9	9	1.68407e+06	231	3	3	3	436528	345	5	6	6	393716	354
A0AAJ3YMZ8_LACHE	Surface layer protein A domain-containing protein	DM470_06715	28254	30.2	3	3	3	3	1.02144e+06	279	5	7	7	854914	292	6	6	6	628536	316
A0A386RF40_LACHE	Acetate kinase	ackA	43816	45.43	3	11	11	11	961637	286	10	12	12	755399	306	11	12	12	759965	301
A0AAN4UN07_LACHE	Rod shape-determining protein	mreB_2	35114	55.09	3	9	9	9	1.00765e+06	281	7	10	10	689189	309	10	12	12	684163	308
A0A0D5MHX0_LACHE	Tropomyosin	ALV80_02930	12583	52.25	3	6	6	6	734017	312	5	5	5	974783	283	6	6	6	650469	313
MURI_LACH4	Glutamate racemase	murI	29667	48.31	3	6	7	7	1.01751e+06	280	10	14	14	606989	319	7	8	8	684119	309
A0A0D5MI72_LACHE	50S ribosomal protein L7	BC335_0876	11112	54.37	3	3	3	3	731968	314	2	3	3	536770	328	4	4	4	1.02597e+06	278
A0A0D5MI26_LACHE	L-2-hydroxyisocaproate dehydrogenase	BC335_0640	33765	41.45	3	9	9	9	798521	304	11	12	12	822142	295	7	7	7	672038	310
RL16_LACH4	Large ribosomal subunit protein uL16	rplP	16168	31.51	3	2	2	2	256711	386	1	4	4	747568	307	4	4	4	1.28117e+06	259
A0A0D5MK57_LACHE	Uncharacterized protein	DM470_04260	12896	74.34	3	5	5	5	925093	289	6	6	6	454067	341	7	11	11	830188	295
A0AAN4ZWC1_LACHE	Haloacid dehalogenase	LHEJCM1007_14690	30300	41.33	3	9	9	9	896987	293	7	9	9	644241	315	6	6	6	662101	312
RL27_LACH4	Large ribosomal subunit protein bL27	rpmA	10191	46.88	3	1	1	1	459455	346	2	5	5	973110	284	3	3	3	755413	302
A0AAJ3YM14_LACHE	PTS system mannose-specific EIIAB component	DM470_10225	36303	48.21	3	11	13	13	937237	288	12	15	15	561052	324	10	10	10	544664	324
A0AAN4ZYE2_LACHE	Alanine--tRNA ligase	alaS	98187	37.32	3	21	27	27	688511	318	25	32	32	799980	300	21	26	26	539687	326
A0A0D5MKD9_LACHE	Nucleoside hydrolase	iunH	33807	49.03	3	7	7	7	610322	327	9	9	9	874730	291	6	6	6	532814	327
A0A0D5MH79_LACHE	Thioredoxin	trxA	11700	43.69	3	7	8	8	819840	301	3	5	5	525398	331	4	6	6	666898	311
A0A386RDR7_LACHE	Esterase/lipase	BC335_0787	34573	41.95	3	7	9	9	799449	303	7	9	9	652269	313	6	7	7	546099	323
RF1_LACH4	Peptide chain release factor 1	prfA	41576	43.09	3	10	11	11	767738	307	6	8	8	540027	327	10	15	15	688085	307
A0A2R7FGJ1_LACHE	Uncharacterized protein	DM470_08975	5196	63.04	3	2	2	2	855360	296	2	4	4	970744	285	1	1	1	161316	417
Q6UP04_LACHE	Oligopeptidase F	pepF	68113	30.6	3	15	22	22	870932	295	14	20	20	739325	308	6	7	7	358848	360
FOLD_LACH4	Bifunctional protein FolD	folD1	30688	23.4	3	4	5	5	659119	321	6	9	9	794141	301	6	7	7	449586	339
SEPF_LACH4	Cell division protein SepF	sepF	16226	44.83	3	5	5	5	767730	308	3	3	3	308657	366	5	5	5	817259	297
A0A2X0QXC5_LACHE	Cystathionine beta-synthase domain-containing protein	BDKNPLJD_00897	25292	44.89	3	6	6	6	550656	334	8	11	11	816598	296	7	7	7	511596	330
A0A0D5MJC5_LACHE	Peptidase T	pepT_2	46744	23.24	3	7	8	8	702734	315	7	7	7	688339	310	9	9	9	478893	334
A0A0D5MG37_LACHE	Lipid II isoglutaminyl synthase (glutamine-hydrolyzing) subunit GatD	cobQ	25832	34.21	3	6	6	6	814551	302	5	6	6	610867	318	5	7	7	442417	342
A0A0D5MGP8_LACHE	Nucleotide-binding protein	uspA	18438	38.04	3	3	4	4	523219	337	4	5	5	473432	339	4	5	5	858804	293
A0A137PSL8_LACHE	Acetyl-CoA acetyltransferase	BC335_1713	41432	41.71	3	7	7	7	670855	320	12	14	14	901491	290	6	6	6	265781	379
A0A2X0RM14_LACHE	Surface layer protein A domain-containing protein	BDKNPLJD_01095	24776	27.8	3	3	5	5	592110	331	3	6	6	615488	317	5	5	4	618463	318
A0AAN4UJT7_LACHE	50S ribosomal protein L24	rplX	8255	12.99	1											1	1	1	1.81142e+06	224
A0A386RDN2_LACHE	Signal recognition particle receptor FtsY	ftsY	48412	16.74	3	6	6	6	399647	353	4	4	4	618984	316	5	5	5	725201	304
A0AAJ3YNB4_LACHE	Bifunctional metallophosphatase/5'-nucleotidase	DM470_01165	59177	38.46	3	16	20	20	738645	309	11	15	15	525045	332	11	15	15	460475	337
A0A9Q5C168_LACHE	Integrase catalytic domain-containing protein	IMAU30003_02048	15815	5.22	2						1	2	2	772658	303	1	1	1	934110	285
RL3_LACH4	Large ribosomal subunit protein uL3	rplC	23162	43.87	3	8	8	8	736797	310	8	8	8	521245	333	4	5	5	447634	341
PRMA_LACH4	Ribosomal protein L11 methyltransferase	prmA	35369	42.22	3	6	9	9	631720	324	6	6	6	404156	349	8	10	10	618893	317
A0A2X0PF44_LACHE	S-layer protein	slpA_6	44857	17	3	6	10	4	1.56806e+06	238	5	8	3	44826.8	528	4	4	2	38624.3	525
A0A0D5MHG1_LACHE	DUF4479 domain-containing protein	pheT_1	23430	30.23	3	4	6	6	450390	347	4	8	8	520015	334	5	8	8	633058	315
A0A0F7H379_LACHE	Small ribosomal subunit protein bS20	rpsT	9453	17.65	3	1	3	3	205880	406	2	4	4	648167	314	2	3	3	742811	303
A0AAN4ULY5_LACHE	Esterase	LHEJCM1007_21190	29825	30.19	3	2	3	3	71665.5	489	5	5	5	1.32522e+06	258	3	3	3	187684	402
A0AAN4UM81_LACHE	Nitroreductase	LHEJCM1007_21110	18133	23.46	3	4	6	6	699833	317	2	6	6	337751	358	2	5	5	542316	325
A0A6A7K0L6_LACHE	protein-serine/threonine phosphatase	ALV80_04240	27610	28.29	3	5	8	8	609330	328	5	7	7	449632	343	3	6	6	499336	332
A0AAN4UN40_LACHE	Galactose-1-phosphate uridylyltransferase	galT	55551	30.39	3	8	8	8	177067	423	8	8	8	758131	305	9	9	9	612956	319
A0AAN4ZVI9_LACHE	[Citrate [pro-3S]-lyase] ligase	citC	39217	30.57	3	8	9	9	430822	348	8	9	9	681628	311	8	10	10	430799	345
KTHY_LACH4	Thymidylate kinase	tmk	23821	34.91	3	5	5	5	495025	342	4	5	5	508380	336	7	8	8	522360	329
A0A2X0RDM2_LACHE	GTPase Era	era	33984	35.55	3	8	11	11	622202	326	7	9	9	545327	325	5	7	7	343210	365
RS11_LACH4	Small ribosomal subunit protein uS11	rpsK	13839	22.31	2	2	2	2	733842	313	3	3	3	762225	304	1	1	1	not quantified
RL15_LACH4	Large ribosomal subunit protein uL15	rplO	15818	30.14	3	4	4	4	604863	329	5	6	6	451424	342	4	5	5	428623	347
A0A0D5MJQ1_LACHE	6-phosphogluconolactonase	BC335_1678	38028	49.12	3	7	7	7	506820	340	8	11	11	565157	323	7	7	7	399642	353
RS17_LACH4	Small ribosomal subunit protein uS17	rpsQ	10562	25	3	2	2	2	289749	379	2	3	3	534138	330	3	3	3	640058	314
A0A396YJ99_LACHE	ABC transport protein permease component	BC335_0132	59661	14.34	3	4	5	5	647841	322	5	6	6	356760	357	5	6	6	449633	338
A0A2X0P9X5_LACHE	Cyclodextrin-binding protein	cycB	44016	34.56	3	7	9	9	484317	343	10	12	12	397747	351	6	7	7	560262	320
A0A0D5MHT5_LACHE	5-formyltetrahydrofolate cyclo-ligase	BC335_0647	21193	38.71	3	4	4	4	512471	339	5	6	6	571864	322	6	7	7	347760	364
A0A0D5MHA6_LACHE	GMP synthase [glutamine-hydrolyzing]	guaA	57665	41.09	3	14	14	14	545525	336	13	15	15	536361	329	12	13	13	348890	363
A0A1B2IT46_LACHE	Uncharacterized protein	IMAU30003_00686	27112	21.37	3	4	4	4	687798	319	3	3	3	215026	395	5	5	5	525943	328
A0A2V4F151_LACHE	Methionyl-tRNA formyltransferase	fmt	34231	38.85	3	5	5	5	326656	367	7	9	9	543148	326	7	7	7	552171	322
A0A137PVX4_LACHE	Uncharacterized protein	BC335_1662	24721	51.82	3	6	7	7	394234	355	5	6	6	514856	335	5	5	5	474107	335
Y777_LACH4	Probable transcriptional regulatory protein lhv	lhv_0777	26604	27.69	3	4	4	4	501797	341	3	5	5	312411	364	3	5	5	502294	331
A0AAN4UMU3_LACHE	Uncharacterized protein	LHEJCM1007_21400	17828	21.94	3	2	2	2	472042	344	2	3	3	423451	346	3	4	4	413946	350
A0A0R2MK76_LACHE	Manganese ABC transporter substrate-binding lipoprotein	psaA	33476	46.62	3	7	7	7	548039	335	6	6	6	421178	347	5	5	5	337316	368
A0A8H9F8A4_LACHE	DNA-binding protein	LHEH8_11370	21248	48.37	3	6	7	7	639062	323	4	6	6	330124	360	2	2	2	331996	371
A0A2X0QUQ4_LACHE	Beta-ketoacyl-[acyl-carrier-protein] synthase III	fabH	35404	29.97	3	7	7	7	400013	351	4	4	4	456252	340	5	5	5	428868	346
A0A2X0PYA4_LACHE	NAD-dependent dehydratase	BDKNPLJD_01041	23742	50.47	3	5	5	5	172626	426	7	7	7	604311	320	8	12	12	478895	333
A0A1B2IRB8_LACHE	Large ribosomal subunit protein bL36	rpmJ	4398	26.32	2						1	1	1	202190	404	1	1	1	1.01713e+06	279
A0A0D5MH03_LACHE	Signal peptidase I	ALV80_10460	24667	21.6	3	6	7	7	768118	306	1	1	1	204760	402	3	3	3	218903	392
A0A0R2MFR9_LACHE	CsbD family protein	DM470_08150	6232	14.29	2	1	1	1	302157	375						1	1	1	874585	292
A0A0R2MTW9_LACHE	Prolyl-tRNA editing protein ProX	proX	18750	29.01	3	4	5	5	368072	361	4	5	5	440804	344	3	5	5	358926	359
ATPE_LACH4	ATP synthase epsilon chain	atpC	16611	22.6	3	3	4	4	595083	330	1	1	1	289261	374	2	2	2	255290	381
A0A0D5MI58_LACHE	Phosphate ABC transporter ATP-binding protein	pstB2	28132	26.29	3	3	3	3	399694	352	4	5	5	300374	371	4	4	4	426524	348
A0A0D5MH40_LACHE	Phosphoribosylamine--glycine ligase	purD	46104	31.34	3	9	11	11	520727	338	7	7	7	280316	377	6	7	7	291529	375
A0A0D5MIM3_LACHE	Cell division protein FtsL	ftsL	13544	13.33	3	1	1	1	288159	380	2	3	3	391903	352	2	2	2	402752	352
A0A386RCC5_LACHE	Phosphate ABC transporter ATP-binding protein	BC335_0367	29634	46.04	3	7	9	9	324699	368	7	7	7	293739	373	9	10	10	461801	336
A0A6A7K244_LACHE	NlpC/P60 family protein	GDZ32_06445	19546	37.7	2	4	27	1	992647	283	2	16	1	86942.8	474	2	15	0	not quantified
A0AAN4ZW95_LACHE	Ribosomal RNA small subunit methyltransferase A	rsmA	32704	32.65	3	3	3	3	221663	399	5	5	5	412306	348	8	9	9	437281	344
A0AAN4ZWS0_LACHE	Cysteine--tRNA ligase	cysS	54752	35.5	3	10	10	10	315927	370	9	10	10	374832	354	8	8	8	356102	361
HSLU_LACH4	ATP-dependent protease ATPase subunit HslU	hslU	52824	26.12	3	5	5	5	152799	436	7	7	7	583872	321	9	11	11	308078	373
A0A0R2MX95_LACHE	Beta-lactamase superfamily domain protein	LH5_01086	49136	39.68	3	10	11	11	397305	354	7	7	7	271608	379	7	8	8	366822	356
A0A0R2MJQ9_LACHE	Hemolysin A	tlyA	30186	8.52	3	3	3	3	70084.1	493	1	1	1	38618.8	534	1	1	1	905382	287
A0A386RCI8_LACHE	Oligoribonuclease	BC335_0430	35091	38.36	3	7	7	7	400759	350	6	6	6	229146	391	5	5	5	359628	358
A0A2R7FHH5_LACHE	Uncharacterized protein	GDZ32_07805	17219	23.61	3	2	2	2	336453	365	3	3	3	301471	369	3	3	3	332364	370
A0AAC8ZXD6_LACHE	Cell separation protein	ALV80_01150	36875	26.63	3	6	10	2	324319	369	6	10	3	321666	362	5	10	2	316226	372
RS12_LACH4	Small ribosomal subunit protein uS12	rpsL	15014	20	3	2	2	2	308067	372	2	2	2	284104	376	3	4	4	363648	357
A4ZH23_LACHE	Carbamoyl phosphate synthase small chain	pyrAA	40300	1.94	2						1	2	2	496168	338	1	1	1	441360	343
A0A0D5MKX9_LACHE	NH(3)-dependent NAD(+) synthetase	nadE	31003	50	3	7	8	8	391437	357	6	8	8	205914	400	4	4	4	293149	374
A0AAN4UMI6_LACHE	Peptide-binding protein	LHEJCM1007_17490	38380	23.55	3	7	9	9	556759	333	5	5	5	166341	423	2	3	3	167001	413
A0A137PWC2_LACHE	Glutathione amide reductase	garB	48891	31.39	3	6	6	6	123529	454	9	9	9	381856	353	9	9	9	368905	355
A0A0D5MIT0_LACHE	GTP cyclohydrolase 1 type 2 homolog	BC335_0994	29864	33.21	3	4	4	4	256527	387	4	4	4	264386	381	4	4	4	334822	369
A0AAJ3YM52_LACHE	Lipoprotein	DM470_09645	42185	29.37	3	9	12	12	393392	356	6	7	7	284619	375	4	4	4	168419	411
A0A1B2IQP4_LACHE	Uncharacterized protein	DM470_07755	23629	28.5	2	3	3	3	574286	332	1	2	2	not quantified		2	3	2	270496	378
RS18_LACH4	Small ribosomal subunit protein bS18	rpsR	8912	14.29	3	1	1	1	225326	398	2	2	2	194867	407	1	1	1	415946	349
A0A1B2ISM9_LACHE	Aspartate racemase	ALV80_09800	28532	40.56	3	3	5	5	180257	420	3	5	5	192962	408	5	6	6	448809	340
A0A0R2MX04_LACHE	Signal recognition particle protein	ffh	53356	28.78	3	8	8	8	246795	390	9	10	10	367522	356	7	7	7	179853	405
A0AAN4UK18_LACHE	N-acetylglucosamine kinase	LHEJCM1007_06100	32842	42.02	3	5	6	6	160939	430	4	4	4	218525	394	7	7	7	406430	351
A0A0D5MJL5_LACHE	Elongation factor P	efp_2	21059	32.63	3	4	4	4	421950	349	2	2	2	144575	432	5	5	5	217365	393
A0A2X0QYZ1_LACHE	Valine--tRNA ligase	valS	101224	27.65	3	14	14	14	377466	358	13	13	13	222753	393	8	8	8	181859	404
A0A386RFX9_LACHE	Putative phosphoketolase	BC335_1736	91298	36.17	3	15	19	19	327763	366	11	12	12	262910	383	10	12	12	179691	406
A0A2V4EPB0_LACHE	Sir2 family NAD-dependent protein deacetylase	BDKNPLJD_00235	31314	20.88	3	2	3	3	126023	451	3	3	3	303875	368	3	3	3	337630	367
A0A0D5MGZ4_LACHE	Large ribosomal subunit protein bL20	rplT	13683	33.05	3	4	4	4	307844	373	3	3	3	230637	388	3	3	3	183316	403
PYRDA_LACH4	Dihydroorotate dehydrogenase A (fumarate)	pyrD	32222	22.8	3	3	4	4	160575	431	3	3	3	311294	365	3	3	3	243655	385
A0AAN4ULJ9_LACHE	ATP synthase subunit alpha	atpA	54870	27.44	3	8	8	8	259801	384	9	11	11	259884	384	7	7	7	191011	400
A0A386RFW4_LACHE	HAD superfamily hydrolase	BC335_1491	25873	11.11	3	1	1	1	56559.9	504	2	2	2	402012	350	2	2	2	245786	384
A0AAN4UK32_LACHE	DNA-directed RNA polymerase subunit beta	rpoB	135706	32.73	3	23	25	25	301415	376	17	17	17	185489	414	18	23	23	212364	396
A0A3S8SCG6_LACHE	Zinc import ATP-binding protein ZnuC	znuC	24230	31.16	3	5	5	5	189399	416	3	3	3	264185	382	4	5	5	237985	390
A0A1B2ISX4_LACHE	DUF956 family protein	ALV80_08810	14556	23.77	3	1	1	1	281435	381	2	2	2	66225.4	497	3	5	5	337899	366
A0A0D5MK65_LACHE	Cell division protein FtsZ	ftsZ	46607	23.92	3	6	9	9	237313	394	8	9	9	306107	367	6	6	6	130612	439
A0A0R2MX51_LACHE	Protein translocase subunit SecA	secA	91563	37.3	3	18	21	21	226897	397	13	15	15	296032	372	13	13	13	147189	426
A0A0D5MGV1_LACHE	UDP-N-acetylmuramoyl-tripeptide--D-alanyl-D-alanine ligase	murF	50557	26.15	3	6	6	6	186519	417	6	6	6	201825	405	5	6	6	279334	376
PEPX_LACHE	Xaa-Pro dipeptidyl-peptidase	pepX	90487	37.45	3	15	18	3	346329	363	10	13	0	147400	428	12	13	2	171076	409
A0AAN4ZVS3_LACHE	Uncharacterized protein	LHEJCM1007_09290	16697	29.25	3	1	1	1	170763	428	2	3	3	321846	361	3	3	3	167828	412
A0A2X0R933_LACHE	Dipeptide transport system permease protein DppC	dppC	31197	8.04	3	1	1	1	294166	377	1	1	1	213267	396	2	2	1	152785	423
A0A0D5MHE5_LACHE	Ribulose-phosphate 3-epimerase	rpe	23845	19.44	3	2	3	3	193821	411	2	2	2	192091	409	3	3	3	271517	377
A0A2X0SSI1_LACHE	Phosphoserine aminotransferase	serC	40388	19.4	3	4	4	4	238942	393	4	4	4	319295	363	5	5	5	79838.5	475
A0A386RFH1_LACHE	Alpha/beta superfamily hydrolase	BC335_1343	30523	20.91	3	4	4	4	348480	362	3	3	3	145542	430	3	3	3	140764	428
A0A386RBR1_LACHE	protein acetyllysine N-acetyltransferase	BC335_0137	26596	17.95	3	2	2	2	154768	434	2	2	2	229931	390	2	2	2	248264	383
A0A386RGE2_LACHE	Dipeptidase	BC335_1924	50571	25.34	1	9	9	9	628138	325	1	1	1	not quantified
A0A1B2IRH3_LACHE	Tyrosine--tRNA ligase	tyrS	47494	30.48	3	10	10	10	341318	364	5	5	5	169713	421	4	4	4	95455.7	464
A0A0D5MIJ5_LACHE	Mevalonate kinase	mvaK	33075	34.77	3	4	4	4	280507	382	6	6	6	190241	412	4	4	4	121299	445
A0A2X0T1K1_LACHE	Zinc ribbon domain-containing protein	BDKNPLJD_02100	54782	8.07	3	3	6	6	115021	460	4	5	5	230341	389	3	4	4	241520	386
A0A0D5MJU1_LACHE	Putative transcription regulator	BC335_2061	20669	8.57	3	1	1	1	192591	412	1	1	1	174863	419	1	1	1	216043	394
A0A0D5MJD2_LACHE	peptide chain release factor N(5)-glutamine methyltransferase	hemK	32005	40.71	3	9	9	9	305369	374	6	6	6	117169	449	6	6	6	149494	424
A0A0D5MIW7_LACHE	Bifunctional protein PyrR	pyrR	20013	13.33	3	1	1	1	136231	446	2	2	2	169261	422	2	2	2	265523	380
A0A0D5MHU1_LACHE	Orotate phosphoribosyltransferase	pyrE	23038	33.82	3	4	6	6	312979	371	4	5	5	99768.7	461	2	2	2	154317	422
A0A0D5MHN4_LACHE	Phosphoribosylformylglycinamidine synthase subunit PurQ	purQ	24464	7.17	3	1	2	2	145799	442	1	1	1	186196	413	1	2	2	231611	391
A0AAN4UKQ5_LACHE	Diaminopimelate decarboxylase	lysA_1	48310	25.34	3	8	9	9	215522	400	5	5	5	150056	427	3	3	3	194777	399
A0AAN4UJW2_LACHE	DNA-directed RNA polymerase subunit beta	rpoC	135806	34.1	3	24	26	26	228607	396	23	23	23	182526	417	18	18	18	131251	438
A0A2X0T076_LACHE	peptidoglycan glycosyltransferase	pbpF	75818	22.34	3	5	5	5	90229.1	474	7	7	7	210211	398	11	12	12	240891	387
A0A1B2INU3_LACHE	Threonylcarbamoyl-AMP synthase	BC335_1548	36302	27.03	3	3	4	4	97816.6	472	5	6	6	183609	416	4	5	5	249072	382
A0A1B2IQU3_LACHE	Arginine--tRNA ligase	argS	63256	27.27	3	10	10	10	257841	385	7	7	7	135942	438	11	12	12	129265	440
A0A2X0R2D6_LACHE	GMP reductase	guaB_2	39646	70.53	3	15	23	1	185801	418	17	30	2	184526	415	15	22	2	147957	425
A0A386RGG7_LACHE	N-acetyltransferase	BC335_1907	21847	17.49	3	3	3	3	290632	378	2	2	2	54703.9	514	2	3	3	172342	408
A0A386RCP0_LACHE	GTP-binding protein YqeH	BC335_0624	41236	19.51	3	5	5	5	208464	405	4	4	4	127394	441	5	5	5	177674	407
A0A386RDV7_LACHE	Farnesyl diphosphate synthase	BC335_0805	31952	19.03	3	3	3	3	174717	425	3	3	3	211948	397	2	2	2	116269	451
A0A0D5MKB4_LACHE	UDP-N-acetylmuramyl-tripeptide synthetase	murE	57682	26.96	3	8	8	8	202752	408	7	7	7	164581	424	6	6	6	132684	437
A0AAN4ULQ5_LACHE	Adenylosuccinate lyase	purB	49246	28.94	3	7	7	7	213685	401	7	9	9	85522.1	475	6	7	7	189937	401
A0A2X0QZW8_LACHE	Biotin carboxyl carrier protein of acetyl-CoA carboxylase	accB	17361	48.72	3	1	2	2	83204.9	482	5	5	5	253335	385	2	2	2	136353	433
U6FD15_LACHE	Uncharacterized protein	LHCIRMBIA104_01322	24520	32.39	2	5	9	0	not quantified		5	8	1	231990	387	5	10	1	239753	389
A0AAJ3YNQ8_LACHE	Pyruvate kinase	pyk	63172	69.95	3	54	163	2	191159	415	52	149	2	145953	429	56	124	1	134194	436
A0A386RCJ6_LACHE	4-methyl-5(B-hydroxyethyl)-thiazole monophosphate biosynthesis enzyme, amidase family protein	BC335_0323	21557	25.26	3	2	2	2	11791	571	2	2	2	101378	458	3	3	3	352693	362
A0AAN4UMG1_LACHE	Uncharacterized protein	LHEJCM1007_18800	14520	24.17	2	2	3	3	246184	391	2	2	2	202504	403
A0A386RE16_LACHE	Enterolysin A	BC335_0990	24915	13.08	3	2	3	3	234205	395	2	3	3	143586	433	1	1	1	69041.1	490
A0A6A7JZF3_LACHE	Enoyl-[acyl-carrier-protein] reductase [NADH]	fabI	27086	68.65	2	17	29	2	239262	392	17	31	1	207481	399	14	25	0	not quantified
A0A386RGR0_LACHE	Lipoprotein	BC335_1814	42081	44.5	2	15	29	1	248805	389	12	28	0	not quantified		15	24	1	195269	398
A0A386RF73_LACHE	Cytidine deaminase	BC335_1188	15384	22.3	3	2	2	2	178632	421	2	2	2	97883.2	463	2	2	2	160931	418
A0A0D5MHR9_LACHE	GntR family transcriptional regulator	gntR_2	14010	20.66	3	1	1	1	114405	463	1	1	1	205846	401	2	2	2	113274	453
A0A0D5MFC4_LACHE	acetyl-CoA carboxytransferase	accA2	28483	10.55	3	1	2	2	177282	422	1	1	1	40592.8	533	2	2	2	195779	397
A0A2X0RB56_LACHE	Predicted hydrocarbon binding protein, V4R domain	BDKNPLJD_02219	15268	19.55	2						2	2	2	333411	359	1	1	1	76944.2	480
A0A0D5MHH0_LACHE	Alpha-monoglucosyldiacylglycerol synthase	BC335_0464	44168	12.4	3	3	3	3	105493	466	3	3	3	139820	435	4	4	4	163159	415
A0A1B2ISA7_LACHE	Adenine phosphoribosyltransferase	BC335_2095	20273	23.24	3	3	3	3	145913	441	1	1	1	106661	454	2	2	2	155706	419
A0A2X0SUT1_LACHE	Nucleic acid-binding domain protein	BDKNPLJD_01440	62996	14.26	3	6	6	6	134156	448	5	5	5	135425	439	6	7	7	134860	435
A0A2V4ERN0_LACHE	Maltose epimerase	BC335_0717	37071	6.34	2	1	1	1	176157	424	2	2	2	227966	392	1	1	1	not quantified
XPT_LACH4	Xanthine phosphoribosyltransferase	xpt	21303	15.1	3	2	2	2	147428	439	2	3	3	191183	411	1	1	1	58447.5	503
A0A386RGV6_LACHE	Cell wall-associated hydrolase	BC335_2178	17387	9.38	3	1	1	1	192316	413	1	1	1	28404.7	553	2	2	2	163718	414
A0AAC9EZI5_LACHE	DUF4145 domain-containing protein	ALV80_09480	19778	4.14	2						1	2	2	162719	425	1	1	1	213024	395
A0A2X0PTG8_LACHE	ABC transporter permease	BDKNPLJD_01342	87085	8.75	3	5	6	6	136175	447	4	4	4	140052	434	4	4	4	98900.5	459
A0A0D5MHI8_LACHE	Amino acid ABC transporter ATP-binding protein	artM_2	27049	20.41	3	3	3	3	98571.7	471	3	4	4	122063	444	2	3	3	154331	421
A0AAN4UKS1_LACHE	Uncharacterized protein	LHEJCM1007_11460	14433	18.25	1	2	2	2	372073	359	1	1	1	not quantified
A0A3Q8SSV1_LACHE	Beta-(1-->2)glucan export ATP-binding/permease protein NdvA	ndvA	62307	1.31	1	1	1	1	369156	360
A0A223DMZ7_LACHE	S-layer protein	slpH	46536	21.05	3	11	44	4	213612	402	11	30	2	122926	443	10	23	3	30697.4	536
RSMG_LACH4	Ribosomal RNA small subunit methyltransferase G	rsmG	27057	28.33	3	6	6	6	198639	409	2	2	2	73581	489	3	3	3	82704.5	473
A0A0D5MJM3_LACHE	Putative gluconeogenesis factor	BC335_1643	38080	8.36	3	2	2	2	159242	432	2	2	2	121042	445	1	1	1	71498.3	488
A0A386RDD3_LACHE	Oxidoreductase	BC335_0728	26130	30.34	3	3	3	3	108272	465	2	3	3	153580	426	2	4	4	89368.5	468
A0A386RFV1_LACHE	Response regulator	BC335_1565	26820	19.66	3	4	5	5	131419	449	1	1	1	73625.4	488	2	2	2	144220	427
A0AAJ3YMM1_LACHE	Cell division protein FtsA	ftsA	48635	30.53	3	7	7	7	202967	407	5	5	5	69812.9	493	3	3	3	74661.2	484
A0A9Q5BX66_LACHE	Oligopeptide-binding protein AppA	IMAU30003_00042	65546	48.03	3	40	212	1	84323.5	480	41	198	1	172911	420	40	155	1	90164.6	467
A0A0D5MIU9_LACHE	site-specific DNA-methyltransferase (adenine-specific)	BC335_1579	37761	19.82	3	5	6	6	213122	403	1	1	1	35307.4	541	2	2	2	97794	460
A0A386RFB7_LACHE	Transcriptional regulator	BC335_1667	40657	11.76	3	2	2	2	125063	452	2	2	2	45125.2	527	3	3	3	168518	410
A0A3S8SC31_LACHE	Nicotinate phosphoribosyltransferase	pncB2_1	55951	25.41	3	3	3	3	45938.6	515	8	8	8	196957	406	4	4	4	93602.3	465
A0A2I6BJW3_LACHE	Putative glucosyl transferase	BC335_0090	37878	14.78	3	3	3	3	116182	459	2	2	2	101495	457	2	2	2	118587	449
A0A3Q8SV32_LACHE	Oleate hydratase	sph	67687	19.63	3	5	5	5	110914	464	7	7	7	103572	455	5	5	5	120450	447
A0A0D5MHQ8_LACHE	Acid sugar phosphatase	yutF	28903	17.37	3	3	4	4	211215	404	2	2	2	26382.2	554	1	1	1	96149.3	463
A0A0D5MHM9_LACHE	Redox-sensing transcriptional repressor Rex	rex	24065	30.23	3	4	4	4	146980	440	3	4	4	79722.7	484	4	4	4	96756.2	462
A0A0D5MH85_LACHE	dITP/XTP pyrophosphatase	BC335_0446	22400	26.7	3	4	4	4	102847	468	3	3	3	83118.1	476	3	3	3	136833	431
A0A2V4EQX0_LACHE	adenosine deaminase	add	37380	17.42	3	4	4	4	192228	414	3	4	4	56833.1	510	2	3	3	64356.8	495
A0A386RF55_LACHE	Histidine--tRNA ligase	hisS	48980	19.63	3	7	8	8	251498	388	2	3	3	37287.2	537	2	2	2	22192.2	546
A0AAN4UM38_LACHE	Pre-16S rRNA nuclease	LHEJCM1007_21940	16046	40.14	2	2	2	2	183569	419	2	2	2	126114	442	2	2	2	not quantified
A0A2X0PWI6_LACHE	Uncharacterized protein	BDKNPLJD_01856	23244	10.63	3	1	1	1	114997	461	1	1	1	57885.9	508	2	2	2	136640	432
A0AAN4ULR0_LACHE	Protein-tyrosine-phosphatase	LHEJCM1007_19830	29762	22.57	3	5	5	5	194182	410	3	3	3	50606	519	2	2	2	59042.6	501
A0A386RCB3_LACHE	Transcription termination/antitermination protein NusG	nusG	21030	35.14	1	3	4	4	not quantified		3	4	4	301255	370	1	1	1	not quantified
A0A1B2IRW5_LACHE	Uncharacterized protein	BC335_0026	35034	13.27	3	1	1	1	44724	516	2	2	2	100772	459	2	3	3	155433	420
A0A3Q8SNR7_LACHE	Alpha/beta hydrolase	LH5_00323	22329	9.41	2	1	1	1	not quantified		1	1	1	179269	418	1	1	1	120571	446
A0A0D5MJY6_LACHE	Peptide chain release factor 2	prfB	37894	20.78	3	4	4	4	157535	433	4	4	4	41363.2	532	3	3	3	97545.7	461
A0A0D5MK88_LACHE	Putative tRNA (cytidine(34)-2'-O)-methyltransferase	DM470_02425	21788	19.35	3	1	1	1	93639.4	473	2	2	2	99981.8	460	2	2	2	99863.4	458
A0A386RFY9_LACHE	HAD family hydrolase	BC335_1746	31074	8.82	3	1	2	2	87824.5	477	1	1	1	42074.4	530	3	3	3	161440	416
CLPX_LACH4	ATP-dependent Clp protease ATP-binding subunit ClpX	clpX	47074	16.75	3	4	5	5	83582.8	481	4	4	4	81084.5	481	5	6	6	110602	454
A0A386RDK8_LACHE	DUF2213 domain-containing protein	BC335_0944	39228	2.23	1	1	1	1	274094	383
A0A386RDU0_LACHE	DNA repair protein RecN	BC335_0807	63155	1.43	1						1	1	1	273944	378
A0A6A7K2M4_LACHE	Lactate dehydrogenase	ALV80_00380	37721	79.53	1	31	74	0	not quantified		33	77	1	271046	380	32	68	0	not quantified
U4QFK2_LACHE	ORF 272	LHCIRMBIA953_02529	30347	3	2	1	1	1	31367.6	532	1	2	2	239173	386
PYRH_LACH4	Uridylate kinase	pyrH	25857	13.28	2	2	2	2	not quantified		3	3	3	191651	410	1	1	1	78608.3	478
ACCD_LACH4	Acetyl-coenzyme A carboxylase carboxyl transferase subunit beta	accD	31133	18.21	3	3	3	3	143894	443	2	2	2	52949.7	517	1	1	1	72483.2	487
A0A2X0RKR5_LACHE	Cysteine protease YvpB	BDKNPLJD_00622	29215	18.22	3	3	3	3	137639	445	2	2	2	98191.9	462	2	2	2	29552.8	537
THII_LACH4	Probable tRNA sulfurtransferase	thiI	45820	11.85	2	3	3	3	169012	429	2	3	3	91595.1	469
A0A137PQW9_LACHE	Oxidoreductase	BC335_2144	49689	3.79	2	2	2	2	150376	437						1	1	1	107898	456
A0A2X0R882_LACHE	Aldehyde oxidoreductase	BC335_2256	31370	13.72	3	2	2	2	75274.2	487	3	3	3	119615	448	1	1	1	60850	499
A0A0D5MGT0_LACHE	DUF1934 domain-containing protein	BC335_0240	15152	26.32	3	1	1	1	82251.5	483	1	1	1	88646.5	473	3	3	3	79551	477
A0A1B2IT83_LACHE	3-oxoacyl-ACP reductase	fabG	26884	18.18	2	2	2	2	152870	435	2	3	3	95716.8	464
A0A0D5ML48_LACHE	Phosphoglycerate mutase	gpmA_2	24958	26.39	3	2	2	2	130400	450	2	2	2	56301.7	511	1	1	1	61429.3	498
A0A0D5MJE2_LACHE	Phosphoglycerate mutase	BC335_1461	24644	12.79	3	1	1	1	64945.9	497	2	2	2	138092	436	2	2	2	43539.2	514
A0AAN4UMB5_LACHE	Nucleoid occlusion protein	parB_1	31871	17.92	3	3	3	3	70218.4	492	4	4	4	109786	452	2	2	2	62789.4	497
DLTC_LACH4	D-alanyl carrier protein	dltC	8937	15.19	1											1	1	1	240542	388
A0A0D5MH72_LACHE	Small ribosomal subunit protein uS9	rpsI	14416	19.85	3	2	2	2	89019.9	476	1	1	1	81346	479	2	4	4	69501.3	489
A0A386RCQ3_LACHE	Acyl-ACP thioesterase	BC335_0386	28509	22.13	2	1	1	1	119082	456	5	5	5	120401	446	2	2	2	not quantified
A0A2X0R8W8_LACHE	histidine kinase	baeS_1	55228	3.51	3	1	1	1	81456.1	484	2	2	2	94981.9	466	1	1	1	60579.2	500
A0A2R7FKH8_LACHE	GTPase HflX	hflX	47157	15.2	3	5	6	6	61385.7	499	5	6	6	94153.3	467	3	3	3	79796.8	476
MURB_LACH4	UDP-N-acetylenolpyruvoylglucosamine reductase	murB	32535	20.13	3	2	2	2	44178	517	2	3	3	75986.3	487	2	2	2	108028	455
A0A2X0PGH1_LACHE	Phosphoenolpyruvate carboxylase	ppc	104705	18.64	3	9	10	10	114533	462	8	11	11	70858	492	8	9	9	42147.9	519
A0A0D5MJS2_LACHE	Membrane protein	ALV80_07425	19660	5.26	2	1	1	1	89497.4	475	1	1	1	136972	437	1	1	1	not quantified
A0A386RE96_LACHE	PhoH-like protein	BC335_0978	34881	26.02	3	3	3	3	81023.8	485	4	5	5	15774.2	575	3	3	3	128372	441
NAGB_LACH4	Glucosamine-6-phosphate deaminase	nagB	26542	24.27	3	2	2	2	35576.4	528	2	2	2	145060	431	1	1	1	43521.5	515
A0A2I6BP60_LACHE	Uncharacterized protein	BC335_1995	10808	11.11	3	1	1	1	65491.6	496	1	1	1	81329	480	1	1	1	76886.6	481
A0A386RFQ4_LACHE	DUF1700 domain-containing protein	BC335_1608	21661	5.67	3	1	1	1	42777.8	519	1	1	1	81958.4	477	1	1	1	92032.4	466
A0A0D5MHM6_LACHE	Isoprenyl transferase	uppS	28420	20.9	3	2	2	2	61913.1	498	2	2	2	14253.8	576	2	2	2	140474	429
A0A0D5MJF8_LACHE	Transcriptional regulator	gntR_1	26818	17.6	2	3	3	3	122239	455	3	3	3	93474.8	468	1	1	1	not quantified
DAPB_LACH4	4-hydroxy-tetrahydrodipicolinate reductase	dapB	28619	15.71	2	2	3	3	85941.2	479	2	2	2	129342	440	1	1	1	not quantified
A0A2X0RPV4_LACHE	Transposon gamma-delta resolvase	tnpR	24304	11.32	3	1	1	1	71346.5	490	2	2	2	95012.8	465	1	1	1	47016.3	509
A0A6A7K073_LACHE	ATP-dependent zinc metalloprotease FtsH	hflB	79103	10.54	3	4	6	6	56651.2	503	5	5	5	80059.7	483	5	5	5	74556.3	485
A0A137PZ24_LACHE	ABC transporter ATP-binding protein	BC335_0035	24177	28.3	3	3	3	3	80170.1	486	3	3	3	102449	456	2	2	2	26740.9	540
A0A0R2MP24_LACHE	Probable GTP-binding protein EngB	engB	22432	12.24	2	2	2	2	142763	444						2	2	2	65755.9	493
A0A3S8SAA8_LACHE	Tetratricopeptide repeat protein	LH5_00537	47131	15.7	3	2	2	2	19040.2	558	3	3	3	107781	453	3	3	3	76306	483
U6F4F9_LACHE	Integrase	LHCIRMBIA951_00479	47020	1.74	2	1	1	1	117193	458						1	1	1	85770.2	469
PURL_LACH4	Phosphoribosylformylglycinamidine synthase subunit PurL	purL	81845	16.96	3	5	5	5	37096.9	526	6	6	6	120035	447	6	6	6	44459.3	513
A0A6A7K112_LACHE	BMP family ABC transporter substrate-binding protein	GDZ32_04455	38426	24.93	3	10	33	1	48496.9	513	9	24	3	113698	451	9	23	1	31401.7	534
A0A3Q8SW78_LACHE	Nicotinate phosphoribosyltransferase	pncB2_2	52877	21.47	3	6	6	6	124306	453	2	2	2	50517.6	520	1	1	1	16661	556
A0A137PRI2_LACHE	ATP-dependent Clp protease ClpE	clpE_1	81660	11.25	3	5	5	5	69548.5	494	2	2	2	34006	544	4	4	4	83268.2	472
A0A0D5MH42_LACHE	Deoxyguanosine kinase	IMAU30003_01222	26740	8.33	2						1	1	1	63040.3	502	2	4	4	122078	444
A0A2X0R934_LACHE	Lipid II isoglutaminyl synthase (glutamine-hydrolyzing) subunit MurT	murF_1	50336	25.11	3	6	6	6	104997	467	3	5	5	45875	526	4	5	5	32192	533
A0A1B2IQ06_LACHE	Protein GrpE	grpE	22655	17.59	3	2	2	2	22346.7	543	1	1	1	81910.3	478	2	2	2	78415.3	479
A0A0D5MGR4_LACHE	Putative HAD-like hydrolase	BC335_0061	27777	9.36	3	1	1	1	59593.1	500	1	1	1	77533.8	486	2	2	2	41445.2	520
CH10_LACH4	Co-chaperonin GroES	groES	10208	22.34	1	2	2	2	171039	427
A0A6A7JZV1_LACHE	Extracellular solute-binding protein	GDZ32_01995	47838	59.12	2	28	62	1	49798.9	510	26	55	0	not quantified		30	52	1	119218	448
A0A9Q5C037_LACHE	Uncharacterized protein	ALV80_03175	19657	18.18	3	1	1	1	57696.2	502	2	2	2	59869.3	505	1	1	1	49306.9	506
A0A386RG28_LACHE	Putative competence regulatory protein	BC335_1688	28674	9.76	3	2	2	2	70335.7	491	2	3	3	28410.3	552	1	1	1	66386	492
A0A386RFV8_LACHE	Probable potassium transport system protein Kup	kup	74656	2.09	2	1	1	1	not quantified		1	1	1	80714.2	482	1	1	1	83977.4	470
A0A386RCM1_LACHE	Glycosyltransferase	BC335_0465	40004	22.77	3	4	4	4	50194.8	508	4	4	4	90916.8	470	1	1	1	21195.3	550
A0A2X0PIL7_LACHE	RNA methyltransferase	rlmL	42611	11.23	2	3	3	3	117946	457	1	1	1	42080.9	529
RF3_LACH4	Peptide chain release factor 3	prfC	59271	11.66	3	4	4	4	50292	507	3	3	3	68918.3	494	1	1	1	36527.2	528
A0A386RCI5_LACHE	Ribonuclease M5	rnmV	20920	12.77	2	2	2	2	87464.5	478	1	1	1	64340.3	501
A0A386RC36_LACHE	ABC transporter substrate-binding protein	BC335_0060	35357	12.42	1	3	3	3	149834	438						1	1	1	not quantified
RS16_LACH4	Small ribosomal subunit protein bS16	rpsP	10381	26.67	3	2	2	2	48776.6	511	1	1	1	53943.8	516	1	1	1	46818.7	510
ATPD_LACH4	ATP synthase subunit delta	atpH	20421	40.11	3	2	2	2	16545.9	562	3	4	4	49628.6	522	3	4	4	73096.8	486
A0A1B2IPQ0_LACHE	Hypoxanthine phosphoribosyltransferase	hpt	19949	14.69	2	1	1	1	16265.1	565						2	2	2	122828	443
A0A0D5MJM2_LACHE	FMN-binding protein	ALV80_05640	14269	15.62	1											2	2	2	137112	430
A0A0D5MGI5_LACHE	Deoxynucleoside kinase	BC335_2261	24765	9.77	2	1	1	1	not quantified		1	1	1	53947.9	515	1	1	1	82558.8	474
A0A0R2MSU2_LACHE	Segregation and condensation protein B	scpB	22033	11.68	2	2	2	2	21037.1	551						1	1	1	115048	452
A0A0D5MJU8_LACHE	DUF2969 domain-containing protein	BC335_1536	8552	17.33	1											1	1	1	135770	434
A0A386REL6_LACHE	Dihydropteroate synthase	BC335_1098	40276	3.03	3	1	1	1	35498.9	529	1	1	1	57876.9	509	1	1	1	38572.5	526
A0A9Q5G9F1_LACHE	2-dehydropantoate 2-reductase	IMAU30003_01953	36131	15	3	2	2	2	34885.1	530	2	2	2	37515.8	535	2	2	2	58635.3	502
A0A1B2IRI5_LACHE	D-aminoacyl-tRNA deacylase	ALV80_01115	29245	14.51	2	1	1	1	35893.7	527	3	3	3	90453.1	471
A0A386RDI4_LACHE	Guanylate kinase	gmk	23032	10.29	3	1	1	1	28018.3	536	2	2	2	47561.1	525	2	2	2	50312.9	505
A0A0R2M2W0_LACHE	Lipoprotein	BC335_1198	21779	11.4	2						2	3	3	89448.8	472	1	1	1	36392.8	529
A0A3S8SC10_LACHE	Bifunctional protein PyrR	pyrR_2	19889	20.45	3	1	1	1	41666.6	520	2	2	2	28546.4	550	2	2	2	54923.5	504
A0A0D5MHU7_LACHE	Uncharacterized protein	ALV80_01170	10291	15.38	1											1	1	1	124437	442
A0A0F7H4H9_LACHE	protein-tyrosine-phosphatase	ptpA	18028	5.81	2						1	1	1	50500.9	521	1	2	2	67902	491
RIMM_LACH4	Ribosome maturation factor RimM	rimM	19789	5.85	1						1	1	1	116599	450
A0A386RC72_LACHE	Protein tyrosine phosphatase	BC335_0163	30467	4.49	2						1	1	1	71889.2	490	1	1	1	44695.7	512
A0A0D5MJ73_LACHE	Uncharacterized protein	ALV80_07920	18393	6.88	1											1	1	1	116396	450
A0A386RDJ8_LACHE	Oligopeptide ABC transporter	BC335_0827	36239	4.31	2	1	1	1	50188.6	509	1	1	1	65960.9	498
A0A0R2MP30_LACHE	Ribonuclease J	rnjA	61579	6.08	2	3	4	4	71827.2	488	1	1	1	not quantified		3	3	3	41408.1	521
A0A2V4EL05_LACHE	Uncharacterized protein	BDKNPLJD_01294	39350	11.7	3	2	3	3	27082.9	538	3	3	3	35964.2	539	2	2	2	48986.3	507
TRMD_LACH4	tRNA (guanine-N(1)-)-methyltransferase	trmD	26883	11.3	3	2	2	2	40047	523	1	2	2	19135.2	565	2	2	2	45622.6	511
LACR_LACHE	HTH-type transcriptional regulator LacR	lacR	37755	16.12	3	3	3	3	18944.2	559	3	3	3	68419.4	495	3	3	3	15521.2	560
A0A0D5MKB7_LACHE	UDP-N-acetylglucosamine 2-epimerase (non-hydrolyzing)	BC335_1720	43266	19.74	3	5	5	5	52885.4	506	3	3	3	25198.7	557	2	2	2	23513	543
A0A3Q8SUH2_LACHE	Uncharacterized protein	LH5_01285	8693	14.1	1											1	2	2	100639	457
A0A2X0R7S3_LACHE	Alkaline shock response membrane anchor protein AmaP	BDKNPLJD_00463	21119	6.99	1	1	1	1	99966.2	469
U4QFR6_LACHE	Phosphonate ABC superfamily ATP binding cassette transporter, binding protein	LHCIRMBIA953_02079	34222	54.37	1	25	78	1	98875.9	470	25	76	0	not quantified		25	62	0	not quantified
A0A0D5MGT6_LACHE	Transcriptional regulatory protein WalR	ALV80_00540	27435	9.66	2	2	2	2	58855.7	501	1	1	1	35432.4	540
A0A386RGY8_LACHE	Cystathionine beta synthase	BC335_2084	32698	8.25	2						2	2	2	59874.9	504	1	1	1	32818.8	531
A0A3Q8SQM9_LACHE	D-alanine--D-alanyl carrier protein ligase	dltA	56982	33.93	3	12	13	1	34106.1	531	11	16	1	35248.5	542	11	16	1	21706.7	548
K8DVK7_LACHE	S-layer protein (Fragment)	slpA	34809	46.97	2	18	71	0	not quantified		19	68	1	47956	524	20	50	1	40748	522
A0A386RF56_LACHE	tetrahydrofolate synthase	BC335_1492	48167	5.66	2	1	1	1	29254.1	533	2	2	2	58755.2	507	2	2	2	not quantified
A0A6A7K1X5_LACHE	O-antigen ligase family protein	GDZ32_06430	58175	3.39	2	1	1	1	16421.4	564	1	1	1	70905.4	491
A0A6A7K433_LACHE	Uncharacterized protein	GDZ32_11205	15508	4.55	1											1	1	1	83697.5	471
A0A137PTE8_LACHE	Cysteine desulfurase	iscS	42204	5.71	2	2	2	2	56555.8	505	1	1	1	not quantified		1	1	1	25955.3	541
A0AAN4UMH2_LACHE	DNA polymerase	polA	100696	10.26	3	3	3	3	38989.2	524	3	3	3	17388.3	571	4	4	4	22927.6	545
A0AAN4UJZ1_LACHE	Bifunctional protein GlmU	glmU	50140	16.05	3	4	4	4	16966.6	561	3	3	3	19313.5	564	1	1	1	42505.7	518
A0A3Q8SUH0_LACHE	Murein DD-endopeptidase MepH	mepH	19641	37.16	1	3	26	0	not quantified		2	16	1	77617.4	485	2	15	0	not quantified
SYP_LACH4	Proline--tRNA ligase	proS	63229	9.73	2	4	5	5	40438.8	522	1	1	1	not quantified		1	1	1	37116.7	527
A0A0D5MJX5_LACHE	Mannose-6-phosphate isomerase	BC335_1567	36548	15.58	2	3	3	3	41638.1	521						1	1	1	35828.7	530
LEPA_LACH4	Elongation factor 4	lepA	68797	8.82	2	3	3	3	25960.1	542	3	3	3	51360.1	518
A0A0D5MKA8_LACHE	N-acetylglucosaminyldiphosphoundecaprenol N-acetyl-beta-D-mannosaminyltransferase	tagA	27400	12.4	1						1	1	1	not quantified		1	1	1	76669.9	482
A0A2V4F6V9_LACHE	Conserved protein with bacterial ig-like domain	BDKNPLJD_01939	60775	1.9	2	1	1	1	29123.3	534						1	1	1	42737.5	517
A0A1B2IRJ7_LACHE	asparagine synthase (glutamine-hydrolyzing)	asnB	75743	3.85	3	2	2	2	27992.3	537	3	3	3	28536.9	551	1	1	1	13713.4	562
A0A2X0RBJ7_LACHE	Citrate lyase alpha chain	citF	55357	6.82	2	2	2	2	43657.3	518	2	2	2	26081.1	555	1	1	1	not quantified
A0A2X0R8P6_LACHE	UDP-N-acetylglucosamine 1-carboxyvinyltransferase	murA1	46202	6.26	3	2	2	2	16508.2	563	2	2	2	35975.6	538	1	1	1	16002.8	558
OBG_LACH4	GTPase Obg	obg	47668	5.07	3	2	3	3	21590.4	547	1	1	1	17258	572	1	1	1	29256.2	539
A0A0D5MKH3_LACHE	tRNA N6-adenosine threonylcarbamoyltransferase	tsaD	37858	10.89	1	2	2	2	67065.2	495						2	2	2	not quantified
A0A0D5MJM0_LACHE	Methylase	BC335_1450	20244	6.04	1	1	1	1	not quantified		1	1	1	66356.2	496	1	1	1	not quantified
A0A0D5MH49_LACHE	DDE endonuclease	BC335_0363	16079	22.3	1						1	1	1	65639.7	499	2	2	2	not quantified
D2T2J9_LACHE	LexA repressor	lexA	23162	25.96	1						4	4	4	65064.5	500	2	2	2	not quantified
A0A386RED9_LACHE	SAM-dependent methyltransferase	BC335_0993	25780	21.05	1	2	2	2	not quantified		1	1	1	not quantified		2	2	2	64928.5	494
A0A2X0R0K9_LACHE	L-cystine uptake protein TcyP	tcyP	49284	3.04	3	1	1	1	21175.6	550	1	2	2	22265.5	561	1	1	1	20928.5	551
A0A2X0Q3Q1_LACHE	DNA methylase N-4	BDKNPLJD_01994	73890	8.46	3	1	1	1	9154.63	572	3	3	3	31540	546	2	2	2	23130.5	544
A0A386RF36_LACHE	Cell division initiation protein DivIVA	BC335_1470	29107	9.02	1	2	2	2	not quantified							1	2	2	63733.4	496
ASNA_LACH4	Aspartate--ammonia ligase	asnA	38900	2.97	3	1	1	1	21742.4	546	1	2	2	18552.7	567	1	1	1	21913.5	547
A0A386RE23_LACHE	Zinc metalloprotease	BC335_0870	46108	4.31	1						2	2	2	61208	503
YBEY_LACH4	Endoribonuclease YbeY	ybeY	20177	10.34	1						1	1	1	59531.7	506
IF2_LACH4	Translation initiation factor IF-2	infB	97279	2.99	3	2	2	2	21359.2	548	1	1	1	16916.6	573	2	2	2	20346.1	552
A0A0D5MLA4_LACHE	ParA family protein	parA	28393	3.47	1						1	1	1	55276.8	512
A0A0R2MXY2_LACHE	Cell shape-determining protein MreB	mreB_2	35113	9.73	1	1	1	1	not quantified		1	1	1	54870.3	513	1	1	1	not quantified
A0A386RES4_LACHE	Tetratricopeptide repeat protein	BC335_1441	31955	11.55	3	1	1	1	12694.7	570	1	1	1	20607.7	563	2	2	2	18670.8	554
A0A0D5MJQ9_LACHE	Global transcriptional regulator Spx	spx	15622	6.82	1						1	1	1	49018.6	523
A0A0D5ML43_LACHE	Amino acid ABC transporter substrate-binding protein	fliY	30554	3	1	1	2	2	48568.9	512
A0A0D5MI23_LACHE	ABC transporter ATP-binding protein	oppF_2	37805	4.57	1											2	3	3	48440.4	508
A0A2X0QTZ4_LACHE	PIII-type proteinase	prtP_1	180512	2.59	3	1	1	1	21202.6	549	1	1	1	5779.96	580	3	3	3	21207.7	549
A0A2V4EUH7_LACHE	23S rRNA (Guanosine(2251)-2'-O)-methyltransferase RlmB	rlmB	27569	8.8	1	1	1	1	48065.2	514	1	1	1	not quantified
A0A386RCA0_LACHE	HD domain-containing protein	BC335_0212	25310	11.01	2	2	2	2	20735.2	553	2	2	2	23120.5	560	1	1	1	not quantified
C5J2A7_LACHE	Elongation factor Tu (Fragment)		30607	68	1	19	93	0	not quantified		17	52	0	not quantified		19	50	2	43496.4	516
A0A0D5ML53_LACHE	asparaginase	BC335_1955	36311	17.07	1						3	3	3	41367.7	531
A0A0D5MGW7_LACHE	Free methionine-R-sulfoxide reductase	msrC	16594	7.28	2	1	1	1	22248.7	544	1	2	2	18970.8	566
ATPG_LACH4	ATP synthase gamma chain	atpG	35435	3.44	1											1	1	1	40271.5	523
PEPC_LACHE	Aminopeptidase C	pepC	51400	3.12	1											1	1	1	39227.8	524
A0A0D5MI64_LACHE	16S RNA G1207 methylase RsmC	BC335_0375	23133	5.26	1	1	1	1	37744.6	525
MURD_LACH4	UDP-N-acetylmuramoylalanine--D-glutamate ligase	murD	50895	8.71	2	1	1	1	26082	541						2	2	2	11555.3	564
A0A8H9F962_LACHE	Lysin	lysA	34484	55.94	1	22	56	0	not quantified		19	45	1	37481.8	536	18	32	2	not quantified
RL2_LACH4	Large ribosomal subunit protein uL2	rplB	30297	17.27	2	1	3	3	21017.9	552	1	1	1	not quantified		1	1	1	14358	561
A0A2X0RAK4_LACHE	Uncharacterized protein	ALV80_05160	25062	4.25	1	1	1	1	not quantified		1	1	1	35028.5	543
A0A0D5MGU4_LACHE	LemA family protein	lemA	21227	6.99	2	1	1	1	15735.8	566	1	1	1	17519.1	570
A0A1B2IRN5_LACHE	Methylated-DNA--[protein]-cysteine S-methyltransferase	GDZ32_05245	19698	11.05	1											1	1	1	32362.5	532
MNMA_LACH4	tRNA-specific 2-thiouridylase MnmA	mnmA	42070	11.47	2	2	2	2	12760.7	569						3	3	3	19490	553
A0A2X0SWA6_LACHE	Reverse gyrase	rgy	26061	7.49	1	1	1	1	not quantified		2	2	2	31649.1	545
A0A1B2IPE7_LACHE	RNA-binding protein	BC335_1283	34177	5.72	1						2	2	2	31306.2	547
A0A3S8SD59_LACHE	PTS system EIIBC component	LH5_01484	70290	1.21	1											1	1	1	30915	535
SYE_LACH4	Glutamate--tRNA ligase	gltX	57622	2	3	1	1	1	8697.76	574	1	1	1	4249.21	581	1	1	1	17105.5	555
A0A386RFW6_LACHE	Sugar ABC transporter ATP-binding protein	BC335_1923	40567	2.49	1											1	1	1	29486.5	538
A0A3S8S9L9_LACHE	ABC transporter glutamine-binding protein GlnH	glnH_1	31868	3.5	1						1	1	1	28832	548
A0A386RFY1_LACHE	Hydrolase	BC335_1598	35974	2.52	1						1	1	1	28762.8	549
A0A386RFY4_LACHE	RNA methyltransferase	BC335_1805	50659	14.22	1	3	3	3	28322.2	535						1	2	2	not quantified
DER_LACH4	GTPase Der	der	48793	7.82	2	1	1	1	19696.6	556	2	2	2	not quantified		2	2	2	8117.05	568
A0A0D5MJ30_LACHE	NAD(FAD)-dependent dehydrogenase	npr	50203	5.95	1	2	2	2	27071.2	539
C5J2E6_LACHE	Elongation factor Tu (Fragment)		30494	84.31	1	25	104	1	26316.9	540	22	63	0	not quantified		25	60	0	not quantified
Y732_LACH4	Nucleotide-binding protein lhv	lhv_0732	33264	4.81	1						1	1	1	25456.7	556	1	1	1	not quantified
A0A9Q5BXN7_LACHE	Alpha/beta hydrolase	IMAU30003_00810	32136	35.34	2	9	12	0	not quantified		8	12	1	12601.6	577	11	13	1	12387	563
A0A6A7K0Y3_LACHE	Oligopeptide ABC transporter substrate-binding protein	GDZ32_03670	65998	30.7	1	29	135	1	not quantified		31	129	3	23783.6	558	29	110	0	not quantified
A0A1B2IP53_LACHE	N-carbamoylsarcosine amidase	IMAU30003_00576	21268	6.52	1						1	1	1	23636.6	559
A0A386RC50_LACHE	Esterase/lipase protein	BC335_0158	30850	4.4	1											1	1	1	23555.8	542
A0A0D5MH09_LACHE	Phosphoglycerate mutase	BC335_0327	25817	5.31	1	1	1	1	21864.1	545
DNLJ_LACH4	DNA ligase	ligA	74323	1.65	1						1	1	1	20681.7	562
PEPE_LACHE	Aminopeptidase E	pepE	50022	2.28	2	1	1	1	8907.41	573	1	2	2	11764.5	578
A0A386RGU3_LACHE	Fucose-binding lectin II	BC335_2134	37456	58.33	1	17	41	1	20226.7	554	15	34	0	not quantified		17	33	0	not quantified
A0A1B2IP82_LACHE	Flavocytochrome c	BC335_1367	49595	3.06	1	1	1	1	19833.3	555						1	1	1	not quantified
A0A9Q5G865_LACHE	site-specific DNA-methyltransferase (adenine-specific)	IMAU30003_00766	103048	0.78	1	1	1	1	19607.6	557
TRUA_LACH4	tRNA pseudouridine synthase A	truA	30254	4.56	1						1	1	1	18520.4	568
A0A3S8SDV7_LACHE	Methionine--tRNA ligase	metG	75179	6.08	1	1	1	1	18162.7	560	2	3	3	not quantified
A0A2V4EDX3_LACHE	Primosomal protein DnaI	dnaI	34392	3.64	1						1	1	1	17633.1	569
A0A0D5MIF6_LACHE	Serine/threonine protein kinase	pknB	74782	1.64	2	1	1	1	7876.14	576						1	1	1	9541.81	567
A0A0F7H424_LACHE	Xaa-Pro aminopeptidase Q PepQ	BC335_0451	41239	67.93	1	23	78	0	not quantified		22	81	1	16653.6	574	22	62	0	not quantified
A0A0D5MKB3_LACHE	UTP--glucose-1-phosphate uridylyltransferase	BC335_1715	33656	4.01	1						1	1	1	not quantified		1	1	1	16081.2	557
A0A137PS57_LACHE	Inosine-uridine preferring nucleoside hydrolase	BC335_1418	34703	4.85	1	1	1	1	not quantified							1	1	1	15754.7	559
A0A2V4EFJ7_LACHE	Serine O-acetyltransferase	DM470_01610	31107	4.92	1	1	1	1	15216.9	567
A0A0D5MH02_LACHE	Anaerobic ribonucleoside-triphosphate reductase-activating protein	ALV80_00880	27496	4.22	1	1	1	1	14978	568
A0A0D5MIQ4_LACHE	Phosphoribosylaminoimidazole-succinocarboxamide synthase	purC	27364	4.62	1											1	1	1	9842.62	565
PURA_LACH4	Adenylosuccinate synthetase	purA	47419	10.26	1	2	2	2	not quantified							1	1	1	9786.91	566
RLMH_LACH4	Ribosomal RNA large subunit methyltransferase H	rlmH	18063	5.03	1	1	1	1	8679.11	575
A0A386RH63_LACHE	Ribonucleoside-diphosphate reductase	BC335_2078	81396	4.85	1	1	1	1	not quantified		2	2	2	8083.47	579
A0A3Q8SVV2_LACHE	Penicillin-binding protein 2B	penA	76372	53.85	1	39	61	1	7044.2	577	37	58	0	not quantified		41	70	0	not quantified
A0A2X0RU41_LACHE	Neutral endopeptidase	pepO_3	73554	5.4	1	2	2	0	not quantified		2	3	0	not quantified		2	3	1	3024.1	569
A0A3S8SDE9_LACHE	D-lactate dehydrogenase	LH5_01584	37718	72.4	0	28	66	0	not quantified		30	69	1	not quantified		29	62	0	not quantified
A0AAJ4CWX1_LACHE	Xaa-Pro dipeptidyl-peptidase	pepX	90522	33.54	0	13	16	1	not quantified		10	13	0	not quantified		10	11	0	not quantified
A0AAC8W932_LACHE	Small ribosomal subunit protein uS4	rpsD	23359	44.83	0	6	9	0	not quantified		6	10	0	not quantified		9	11	1	not quantified
A0A8H9F999_LACHE	Beta-phosphoglucomutase	pgmB	24363	26.01	0						1	1	1	not quantified		3	3	3	not quantified
A0A386REG7_LACHE	SAM-dependent methyltransferase	BC335_1016	28485	6	0	1	1	1	not quantified							1	1	1	not quantified
MNME_LACH4	tRNA modification GTPase MnmE	mnmE	50433	5.86	0	1	1	1	not quantified		1	1	1	not quantified
A0A0D5MJ82_LACHE	DNA polymerase III PolC-type	polC	161995	0.97	0						1	1	1	not quantified
FPG_LACH4	Formamidopyrimidine-DNA glycosylase	mutM	31318	6.16	0						2	2	2	not quantified
A0A1B2IT35_LACHE	Aminopeptidase	BC335_1782	40080	4.72	0	1	1	1	not quantified
A0A9Q5BWH0_LACHE	Nucleoside deoxyribosyltransferase	IMAU50013_01774	18745	16.77	0											2	2	2	not quantified
A0A386RDR4_LACHE	D-3-phosphoglycerate dehydrogenase	BC335_0748	42105	3.09	0						1	1	1	not quantified		1	1	1	not quantified
A0A0D5MKA1_LACHE	Phosphocarrier protein HPr	ptsH	9380	13.64	0											1	1	1	not quantified
A0A1B2ITC8_LACHE	Protein RecA	recA	39494	6.03	0	1	1	1	not quantified		1	1	1	not quantified
A0A1B2IQH4_LACHE	Sulfurtransferase	BC335_0650	15466	12.78	0						1	1	1	not quantified		1	1	1	not quantified
A0A0F7H3B0_LACHE	N-deoxyribosyltransferase	ntd_2	18150	15.82	0	2	2	2	not quantified
A0A0D5MHM0_LACHE	DNA replication initiation control protein YabA	BC335_0384	13321	9.48	0											1	1	1	not quantified
RS21_LACH4	Small ribosomal subunit protein bS21	rpsU	7096	13.79	0	1	1	1	not quantified
A0A2I6C3C5_LACHE	Aspartate--tRNA ligase	aspS	70233	1.78	0											1	2	2	not quantified
A0A2S4E3X1_LACHE	Spermidine/putrescine import ATP-binding protein PotA	potA	41023	3.84	0	1	1	1	not quantified
RNZ_LACH4	Ribonuclease Z	rnz	34676	2.88	0	1	1	1	not quantified
A0A386RDF1_LACHE	Phenylalanine--tRNA ligase beta subunit	pheT	89336	1.37	0	1	1	1	not quantified
A0A386RC84_LACHE	Energy-coupling factor transporter ATP-binding protein EcfA2	BC335_0317	32071	4.56	0						1	1	1	not quantified
A0A0D5MK58_LACHE	Pantothenate kinase	coaA	35197	2.63	0	1	1	1	not quantified		1	1	1	not quantified		1	1	1	not quantified
A0A2X0QXQ7_LACHE	UTP--glucose-1-phosphate uridylyltransferase	gtaB_1	32369	4.47	0						1	1	1	not quantified
TRMB_LACH4	tRNA (guanine-N(7)-)-methyltransferase	trmB	24894	4.15	0	1	1	1	not quantified							1	1	1	not quantified
A0A386RG71_LACHE	ABC transporter ATPase component	BC335_1744	29521	4.17	0						1	1	1	not quantified
A0A0D5MJY0_LACHE	N-terminal cleavage protein	ALV80_07400	16153	6.29	0	1	1	1	not quantified
A0A0D5MIL3_LACHE	L-fucose operon regulator	ALV80_04970	15419	7.97	0						1	1	1	not quantified
A0A0D5MHD0_LACHE	Exodeoxyribonuclease	xth	31320	3.27	0						1	1	1	not quantified
A0A137PXH8_LACHE	Uncharacterized protein	BC335_2065	24311	3.74	0	1	1	1	not quantified
A0A386RDC1_LACHE	Phosphoglycerate mutase	BC335_0746	23623	5.74	0	1	1	1	not quantified		1	1	1	not quantified
A0A0D5MK07_LACHE	Adenylate cyclase	BC335_1685	23816	5.88	0	1	1	1	not quantified
A0A0D5MHD6_LACHE	tRNA-dihydrouridine synthase	LHEH8_03620	38388	2.93	0	1	1	1	not quantified
A0A0D5MGI4_LACHE	TetR family transcriptional regulator	BC335_0148	25806	4.85	0	1	1	1	not quantified
A0A386RF22_LACHE	Ribosome biogenesis GTPase A	BC335_1262	31577	4.59	0	1	1	1	not quantified
A0A0D5MHB9_LACHE	DNA-directed DNA polymerase	BC335_0383	32302	6.32	0						1	1	1	not quantified
A0A386RBU7_LACHE	Alpha-glucosidase	BC335_0160	114184	1.29	0	1	1	1	not quantified
A0AAN4ZXE7_LACHE	Haloacid dehalogenase	LHEJCM1007_14560	32249	5.46	0	1	1	1	not quantified
RL331_LACH4	Large ribosomal subunit protein bL33A	rpmG1	5847	28.57	0											1	1	1	not quantified
A0A0D5MHW4_LACHE	Phosphoesterase	BC335_0554	46262	3.69	0						1	1	1	not quantified
A0A0D5MI35_LACHE	Ribonuclease 3	rnc	26084	3.51	0											1	1	1	not quantified
A0A2X0SWL0_LACHE	Chromosome partition protein Smc	smc_1	70105	2.26	0	1	1	1	not quantified
A0A0R2MUY5_LACHE	Pseudouridine synthase	ALV80_07160	26556	4.66	0	1	1	1	not quantified
A0A386RCU3_LACHE	DegV family protein	BC335_0543	30310	3.94	0											1	1	1	not quantified
PTH_LACH4	Peptidyl-tRNA hydrolase	pth	21032	9.73	0											1	1	1	not quantified
A0A0D5MJE4_LACHE	Endonuclease III	nth	23248	3.88	0	1	2	2	not quantified
A0A2V4EJ20_LACHE	Regulator	DM470_09010	4082	20	0						1	1	1	not quantified
